# Supplementary material for: Diaqua­bis­[1,2-bis­(pyridin-4-yl)ethene]­bis­[2-(4-carboxy­phen­yl)acetato]­cobalt(II)
Source: Acta Crystallogr Sect E Struct Rep Online. 2011 Jun 30;67(Pt 7):m999. doi: 10.1107/S1600536811024755 (PMC3152052; doi:10.1107/S1600536811024755)
Supplement: Supplementary file 1 [file e-67-0m999-sup1.cif]

##############################################################################
#                                                                            #
# This CIF contains the data in a paper accepted for publication in          #
# Acta Crystallographica Section E. It conforms to the requirements of       #
# Notes for Authors for Acta Crystallographica Section E, and has been       #
# peer reviewed under the auspices of the IUCr Commission on Journals.       #
#                                                                            #
# Full details of the Crystallographic Information File format               #
# are given in the paper "The Crystallographic Information File (CIF):       #
# a New Standard Archive File for Crystallography" by S. R. Hall, F. H.      #
# Allen and I. D. Brown [Acta Cryst. (1991), A47, 655-685].                  #
#                                                                            #
# The current version of the core CIF dictionary is obtainable from          #
# ftp://ftp.iucr.org/pub/cif_core.dic.                                       #
#                                                                            #
# Software is freely available for graphical display of the structure(s)     #
# in this CIF. For information consult the CIF software page                 #
# http://www.iucr.org/resources/cif/software.                                #
#                                                                            #
# This file may be used for bona fide research purposes within the           #
# scientific community so long as proper attribution is given to the journal # 
# article from which it was obtained.                                        #
#                                                                            #
##############################################################################
data_global
_audit_creation_method     'from SHELXL97 CIF and IUCr SHELXL97-template'
_journal_date_recd_electronic     2011-06-17
_journal_date_accepted     2011-06-23
_journal_name_full     'Acta Crystallographica, Section E'
_journal_year     2011
_journal_volume     67
_journal_issue      7
_journal_page_first     m999
_journal_page_last     m999
_journal_paper_category     QM
_journal_coeditor_code     IM2300
_publ_contact_author_name     'Xiao-Ming Ren'
_publ_contact_author_address
;
 College of Science,
 Nanjing University of Technology,
 Nanjing, 210009,
 People's Republic of China
;
_publ_contact_author_email     'duanhaibao4660@163.com'
_publ_contact_author_fax     '86 25 83587820'
_publ_contact_author_phone     '86 25 83587820'
_publ_section_title
;\
Diaquabis[1,2-bis(pyridin-4-yl)ethene]bis[2-(4-carboxylphenyl)acetato]\
cobalt(II)
;
loop_
    _publ_author_name
    _publ_author_address
    'Wei-Hua Yu'
;
   College of Science,
   Nanjing University of Technology,
   Nanjing 210009,
   People's Republic of China
;
    'Jian-Lan Liu'
;
   College of Science,
   Nanjing University of Technology,
   Nanjing 210009,
   People's Republic of China
;
    'Xiao-Ming Ren'
;
   College of Science,
   Nanjing University of Technology,
   Nanjing 210009,
   People's Republic of China
;
data_I
_audit_creation_method     SHELXL-97
_chemical_name_systematic
;
Diaquabis[1,2-bis(pyridin-4-yl)ethene]bis[2-(4-
carboxylphenyl)acetato]cobalt(II)
;
_chemical_name_common     ?
_chemical_formula_moiety     'C42 H38 Co N4 O10'
_chemical_formula_sum     'C42 H38 Co N4 O10'
_chemical_formula_iupac     '[Co (C9 H7 O4)2 (C12 H10 N2)2 (H2 O)2]'
_chemical_formula_weight     817.69
_chemical_melting_point     ?
_symmetry_cell_setting     monoclinic
_symmetry_space_group_name_H-M     'P 21/c'
_symmetry_space_group_name_Hall     '-P 2ybc'
loop_
    _symmetry_equiv_pos_as_xyz
    'x, y, z'
    '-x, y+1/2, -z+1/2'
    '-x, -y, -z'
    'x, -y-1/2, z-1/2'
_cell_length_a     21.349(5)
_cell_length_b     5.6522(12)
_cell_length_c     15.659(4)
_cell_angle_alpha     90.00
_cell_angle_beta     98.999(4)
_cell_angle_gamma     90.00
_cell_volume     1866.3(7)
_cell_formula_units_Z     2
_cell_measurement_reflns_used     870
_cell_measurement_theta_min     2.634
_cell_measurement_theta_max     22.08
_cell_measurement_temperature     293(2)
_exptl_crystal_description     plate
_exptl_crystal_colour     red
_exptl_crystal_size_max     0.40
_exptl_crystal_size_mid     0.30
_exptl_crystal_size_min     0.10
_exptl_crystal_density_diffrn     1.455
_exptl_crystal_density_meas     ?
_exptl_crystal_density_method     'not measured'
_exptl_crystal_F_000     850
_exptl_absorpt_coefficient_mu     0.527
_exptl_absorpt_correction_type     multi-scan
_exptl_absorpt_process_details     '(SADABS; Bruker, 2000)'
_exptl_absorpt_correction_T_min     0.850
_exptl_absorpt_correction_T_max     0.874
_exptl_special_details
;
;
_diffrn_ambient_temperature     293(2)
_diffrn_radiation_type     MoK\a
_diffrn_radiation_wavelength     0.71073
_diffrn_radiation_source     'fine-focus sealed tube'
_diffrn_radiation_monochromator     graphite
_diffrn_measurement_device_type     'Bruker SMART CCD area-detector'
_diffrn_measurement_method     '\f and \w'
_diffrn_detector_area_resol_mean     ?
_diffrn_reflns_number     9499
_diffrn_reflns_av_R_equivalents     0.0413
_diffrn_reflns_av_sigmaI/netI     0.0703
_diffrn_reflns_theta_min     1.93
_diffrn_reflns_theta_max     26.00
_diffrn_reflns_theta_full     26.00
_diffrn_measured_fraction_theta_max     0.996
_diffrn_measured_fraction_theta_full     0.996
_diffrn_reflns_limit_h_min     -26
_diffrn_reflns_limit_h_max     23
_diffrn_reflns_limit_k_min     -6
_diffrn_reflns_limit_k_max     6
_diffrn_reflns_limit_l_min     -19
_diffrn_reflns_limit_l_max     17
_diffrn_standards_number     ?
_diffrn_standards_interval_count     ?
_diffrn_standards_interval_time     ?
_diffrn_standards_decay_%     ?
_refine_special_details
;
Refinement of <i>F</i>^2^ against ALL reflections. The weighted <i>R</i>-factor
<i>wR</i> and goodness of fit <i>S</i> are based on <i>F</i>^2^, conventional
<i>R</i>-factors <i>R</i> are based on <i>F</i>, with <i>F</i> set to zero for
negative <i>F</i>^2^. The threshold expression of <i>F</i>^2^ >
\s(<i>F</i>^2^) is used only for calculating <i>R</i>-factors(gt) <i>etc</i>.
and is not relevant to the choice of reflections for refinement.
<i>R</i>-factors based on <i>F</i>^2^ are statistically about twice as large
as those based on <i>F</i>, and <i>R</i>- factors based on ALL data will be
even larger.
;
_reflns_number_total     3635
_reflns_number_gt     2640
_reflns_threshold_expression     I>2sigma(I)
_refine_ls_structure_factor_coef     Fsqd
_refine_ls_matrix_type     full
_refine_ls_R_factor_all     0.0813
_refine_ls_R_factor_gt     0.0552
_refine_ls_wR_factor_gt     0.1009
_refine_ls_wR_factor_ref     0.1051
_refine_ls_goodness_of_fit_ref     1.059
_refine_ls_restrained_S_all     1.059
_refine_ls_number_reflns     3635
_refine_ls_number_parameters     268
_refine_ls_number_restraints     0
_refine_ls_hydrogen_treatment     mixed
_refine_ls_weighting_scheme     calc
_refine_ls_weighting_details
         'calc w=1/[\s^2^(Fo^2^)+(0.0400P)^2^+0.4400P] where P=(Fo^2^+2Fc^2^)/3'
_atom_sites_solution_hydrogens     geom
_atom_sites_solution_primary     direct
_atom_sites_solution_secondary     difmap
_refine_ls_shift/su_max     0.000
_refine_ls_shift/su_mean     0.000
_refine_diff_density_max     0.711
_refine_diff_density_min     -0.356
_refine_ls_extinction_method     none
_refine_ls_extinction_coef     ?
loop_
    _atom_type_symbol
    _atom_type_description
    _atom_type_scat_dispersion_real
    _atom_type_scat_dispersion_imag
    _atom_type_scat_source
    'C' 'C' 0.0033 0.0016
                         'International Tables Vol C Tables 4.2.6.8 and 6.1.1.4'
    'H' 'H' 0.0000 0.0000
                         'International Tables Vol C Tables 4.2.6.8 and 6.1.1.4'
    'N' 'N' 0.0061 0.0033
                         'International Tables Vol C Tables 4.2.6.8 and 6.1.1.4'
    'O' 'O' 0.0106 0.0060
                         'International Tables Vol C Tables 4.2.6.8 and 6.1.1.4'
    'Co' 'Co' 0.3494 0.9721
                         'International Tables Vol C Tables 4.2.6.8 and 6.1.1.4'
_computing_data_collection     'SMART (Bruker, 2000)'
_computing_cell_refinement     'SAINT (Bruker, 2000)'
_computing_data_reduction     'SAINT (Bruker, 2000)'
_computing_structure_solution     'SHELXS97 (Sheldrick, 2008)'
_computing_structure_refinement     'SHELXL97 (Sheldrick, 2008)'
_computing_molecular_graphics     'SHELXTL (Sheldrick, 2008)'
_computing_publication_material     'SHELXTL (Sheldrick, 2008)'
loop_
    _atom_site_type_symbol
    _atom_site_label
    _atom_site_fract_x
    _atom_site_fract_y
    _atom_site_fract_z
    _atom_site_U_iso_or_equiv
    _atom_site_adp_type
    _atom_site_calc_flag
    _atom_site_refinement_flags
    _atom_site_occupancy
    _atom_site_symmetry_multiplicity
    _atom_site_disorder_assembly
    _atom_site_disorder_group
    C C1 0.13939(13) 0.6024(5) 0.07330(17) 0.0285(6) Uani d . 1 1 . .
    H H1 0.1308 0.7388 0.0404 0.034 Uiso calc R 1 1 . .
    C C2 0.21300(13) 0.3771(6) 0.16945(19) 0.0324(7) Uani d . 1 1 . .
    C C3 0.16536(14) 0.2132(6) 0.1675(2) 0.0418(8) Uani d . 1 1 . .
    H H3A 0.1727 0.0750 0.1997 0.050 Uiso calc R 1 1 . .
    C C4 0.19847(13) 0.5792(5) 0.11978(18) 0.0305(7) Uani d . 1 1 . .
    H H4 0.2287 0.6969 0.1183 0.037 Uiso calc R 1 1 . .
    C C5 0.10794(14) 0.2501(5) 0.11927(19) 0.0360(7) Uani d . 1 1 . .
    H H5A 0.0771 0.1338 0.1194 0.043 Uiso calc R 1 1 . .
    C C6 0.27478(13) 0.3325(6) 0.2271(2) 0.0446(8) Uani d . 1 1 . .
    H H6 0.2805 0.2017 0.2635 0.053 Uiso calc R 1 1 . .
    C C7 0.32607(15) 0.5046(7) 0.2236(2) 0.0542(9) Uani d . 1 1 . .
    H H7 0.3213 0.6348 0.1868 0.065 Uiso calc R 1 1 . .
    C C8 0.38736(14) 0.4545(6) 0.2844(2) 0.0435(8) Uani d . 1 1 . .
    C C9 0.43624(15) 0.6125(7) 0.2885(2) 0.0480(9) Uani d . 1 1 . .
    H H9 0.4317 0.7491 0.2549 0.058 Uiso calc R 1 1 . .
    C C10 0.49294(15) 0.5670(6) 0.3433(2) 0.0418(8) Uani d . 1 1 . .
    H H10 0.5263 0.6730 0.3439 0.050 Uiso calc R 1 1 . .
    C C11 0.45391(15) 0.2330(6) 0.3909(2) 0.0467(9) Uani d . 1 1 . .
    H H11 0.4588 0.1017 0.4271 0.056 Uiso calc R 1 1 . .
    C C12 0.39688(15) 0.2605(6) 0.3370(2) 0.0476(9) Uani d . 1 1 . .
    H H12 0.3651 0.1477 0.3363 0.057 Uiso calc R 1 1 . .
    C C25 0.09958(12) 0.8462(5) -0.19283(18) 0.0311(6) Uani d . 1 1 . .
    H H25A 0.1055 0.7968 -0.2504 0.037 Uiso calc R 1 1 . .
    H H25B 0.0775 0.9968 -0.1978 0.037 Uiso calc R 1 1 . .
    C C26 0.16362(13) 0.8760(5) -0.13681(18) 0.0290(6) Uani d . 1 1 . .
    C C27 0.17905(14) 1.0732(5) -0.0867(2) 0.0333(7) Uani d . 1 1 . .
    H H27 0.1497 1.1953 -0.0881 0.040 Uiso calc R 1 1 . .
    C C28 0.23634(15) 1.0942(6) -0.0351(2) 0.0422(8) Uani d . 1 1 . .
    H H28 0.2446 1.2272 -0.0002 0.051 Uiso calc R 1 1 . .
    C C29 0.28176(14) 0.9246(6) -0.0335(2) 0.0387(7) Uani d . 1 1 . .
    C C30 0.26777(14) 0.7226(6) -0.0820(2) 0.0447(8) Uani d . 1 1 . .
    H H30 0.2978 0.6031 -0.0811 0.054 Uiso calc R 1 1 . .
    C C31 0.20875(14) 0.6992(6) -0.1321(2) 0.0408(8) Uani d . 1 1 . .
    H H31 0.1992 0.5607 -0.1635 0.049 Uiso calc R 1 1 . .
    C C32 0.34424(16) 0.9532(6) 0.0221(2) 0.0494(9) Uani d . 1 1 . .
    C C50 0.05974(12) 0.6632(5) -0.15437(17) 0.0237(6) Uani d . 1 1 . .
    Co Co1 0.0000 0.5000 0.0000 0.02453(15) Uani d S 1 2 . .
    H H5C -0.0226(18) 0.907(7) 0.078(3) 0.057(13) Uiso d . 1 1 . .
    H H5D -0.0072(15) 0.719(6) 0.134(2) 0.049(10) Uiso d . 1 1 . .
    N N1 0.09278(10) 0.4435(4) 0.07147(14) 0.0278(5) Uani d . 1 1 . .
    N N2 0.50139(12) 0.3794(5) 0.39444(17) 0.0417(6) Uani d . 1 1 . .
    O O1 0.03952(8) 0.7233(3) -0.08597(11) 0.0252(4) Uani d . 1 1 . .
    O O2 0.05249(10) 0.4649(4) -0.18973(14) 0.0392(5) Uani d . 1 1 . .
    O O3 0.38617(10) 0.7984(4) 0.00934(15) 0.0448(6) Uani d . 1 1 . .
    H H3 0.4191 0.8232 0.0426 0.067 Uiso calc R 1 1 . .
    O O4 0.35646(11) 1.1161(4) 0.07192(15) 0.0506(6) Uani d . 1 1 . .
    O O5 -0.00449(10) 0.7965(4) 0.07875(14) 0.0308(5) Uani d . 1 1 . .
loop_
    _atom_site_aniso_label
    _atom_site_aniso_U_11
    _atom_site_aniso_U_22
    _atom_site_aniso_U_33
    _atom_site_aniso_U_12
    _atom_site_aniso_U_13
    _atom_site_aniso_U_23
    C1 0.0255(14) 0.0263(14) 0.0317(15) -0.0001(11) -0.0015(11) 0.0051(12)
    C2 0.0228(15) 0.0414(18) 0.0314(15) 0.0045(12) -0.0004(12) -0.0013(13)
    C3 0.0411(17) 0.0279(17) 0.052(2) -0.0034(14) -0.0078(14) 0.0124(15)
    C4 0.0254(14) 0.0280(16) 0.0360(16) -0.0053(11) -0.0017(12) 0.0017(12)
    C5 0.0329(15) 0.0323(17) 0.0372(17) -0.0017(13) -0.0112(12) 0.0083(13)
    C6 0.0238(16) 0.050(2) 0.056(2) 0.0032(14) -0.0049(14) 0.0141(17)
    C7 0.0407(18) 0.056(2) 0.061(2) -0.0067(18) -0.0091(15) 0.023(2)
    C8 0.0303(16) 0.043(2) 0.055(2) -0.0009(14) -0.0020(13) 0.0019(15)
    C9 0.0383(19) 0.050(2) 0.053(2) -0.0036(15) -0.0021(15) 0.0131(17)
    C10 0.0357(17) 0.042(2) 0.0446(19) -0.0083(14) -0.0035(14) -0.0042(14)
    C11 0.0469(19) 0.0385(19) 0.0453(19) -0.0024(15) -0.0222(15) 0.0135(15)
    C12 0.0373(18) 0.051(2) 0.048(2) -0.0097(16) -0.0121(15) 0.0094(17)
    C25 0.0254(14) 0.0341(17) 0.0340(15) -0.0005(12) 0.0056(12) 0.0059(13)
    C26 0.0241(14) 0.0337(16) 0.0301(15) -0.0018(12) 0.0069(11) -0.0003(12)
    C27 0.0326(16) 0.0210(16) 0.0469(18) 0.0048(11) 0.0086(13) 0.0006(12)
    C28 0.0408(19) 0.0344(18) 0.054(2) -0.0039(14) 0.0135(15) -0.0099(15)
    C29 0.0296(15) 0.044(2) 0.0424(17) -0.0057(13) 0.0056(13) -0.0033(14)
    C30 0.0256(15) 0.052(2) 0.054(2) 0.0122(15) -0.0021(13) -0.0096(17)
    C31 0.0404(17) 0.0326(17) 0.0480(19) 0.0022(14) 0.0024(14) -0.0182(14)
    C32 0.0381(18) 0.053(2) 0.054(2) -0.0008(16) -0.0024(15) -0.0161(18)
    C50 0.0207(12) 0.0236(15) 0.0258(13) 0.0028(11) 0.0003(10) 0.0029(11)
    Co1 0.0269(3) 0.0223(3) 0.0237(3) 0.0004(2) 0.00182(19) 0.0014(2)
    N1 0.0252(12) 0.0271(13) 0.0307(12) 0.0007(9) 0.0033(9) 0.0002(9)
    N2 0.0315(14) 0.0433(16) 0.0461(16) 0.0071(12) -0.0069(12) -0.0035(13)
    O1 0.0242(9) 0.0268(10) 0.0264(10) -0.0013(8) 0.0093(8) 0.0018(8)
    O2 0.0491(13) 0.0258(12) 0.0478(13) -0.0078(10) 0.0238(10) -0.0055(9)
    O3 0.0347(12) 0.0444(14) 0.0466(13) 0.0077(11) -0.0200(10) -0.0051(11)
    O4 0.0511(15) 0.0463(14) 0.0473(14) 0.0075(11) -0.0141(11) -0.0127(12)
    O5 0.0390(11) 0.0199(11) 0.0365(12) 0.0029(9) 0.0150(9) 0.0008(9)
_geom_special_details
;
All e.s.d.'s (except the e.s.d. in the dihedral angle between two l.s. planes)
are estimated using the full covariance matrix. The cell e.s.d.'s are taken
into account individually in the estimation of e.s.d.'s in distances, angles
and torsion angles; correlations between e.s.d.'s in cell parameters are only
used when they are defined by crystal symmetry. An approximate (isotropic)
treatment of cell e.s.d.'s is used for estimating e.s.d.'s involving l.s.
planes.
;
loop_
    _geom_bond_atom_site_label_1
    _geom_bond_atom_site_label_2
    _geom_bond_site_symmetry_2
    _geom_bond_distance
    _geom_bond_publ_flag
    C1 N1 . 1.338(3) ?
    C1 C4 . 1.360(4) ?
    C1 H1 . 0.9300 ?
    C2 C3 . 1.373(4) ?
    C2 C4 . 1.389(4) ?
    C2 C6 . 1.498(4) ?
    C3 C5 . 1.352(4) ?
    C3 H3A . 0.9300 ?
    C4 H4 . 0.9300 ?
    C5 N1 . 1.335(4) ?
    C5 H5A . 0.9300 ?
    C6 C7 . 1.472(5) ?
    C6 H6 . 0.9300 ?
    C7 C8 . 1.520(4) ?
    C7 H7 . 0.9300 ?
    C8 C12 . 1.367(5) ?
    C8 C9 . 1.367(5) ?
    C9 C10 . 1.394(4) ?
    C9 H9 . 0.9300 ?
    C10 N2 . 1.324(4) ?
    C10 H10 . 0.9300 ?
    C11 N2 . 1.303(4) ?
    C11 C12 . 1.378(4) ?
    C11 H11 . 0.9300 ?
    C12 H12 . 0.9300 ?
    C25 C26 . 1.514(4) ?
    C25 C50 . 1.522(4) ?
    C25 H25A . 0.9700 ?
    C25 H25B . 0.9700 ?
    C26 C27 . 1.373(4) ?
    C26 C31 . 1.382(4) ?
    C27 C28 . 1.362(4) ?
    C27 H27 . 0.9300 ?
    C28 C29 . 1.361(4) ?
    C28 H28 . 0.9300 ?
    C29 C30 . 1.378(5) ?
    C29 C32 . 1.483(4) ?
    C30 C31 . 1.383(4) ?
    C30 H30 . 0.9300 ?
    C31 H31 . 0.9300 ?
    C32 O4 . 1.209(4) ?
    C32 O3 . 1.290(4) ?
    C50 O2 . 1.249(3) ?
    C50 O1 . 1.262(3) ?
    Co1 O5 . 2.092(2) ?
    Co1 O5 3_565 2.092(2) ?
    Co1 O1 3_565 2.1149(17) ?
    Co1 O1 . 2.1149(17) ?
    Co1 N1 3_565 2.141(2) ?
    Co1 N1 . 2.141(2) ?
    O3 H3 . 0.8200 ?
    O5 H5C . 0.73(4) ?
    O5 H5D . 0.98(4) ?
loop_
    _geom_angle_atom_site_label_1
    _geom_angle_atom_site_label_2
    _geom_angle_atom_site_label_3
    _geom_angle_site_symmetry_1
    _geom_angle_site_symmetry_3
    _geom_angle
    _geom_angle_publ_flag
    N1 C1 C4 . . 124.8(3) ?
    N1 C1 H1 . . 117.6 ?
    C4 C1 H1 . . 117.6 ?
    C3 C2 C4 . . 116.3(3) ?
    C3 C2 C6 . . 118.6(3) ?
    C4 C2 C6 . . 125.0(3) ?
    C5 C3 C2 . . 120.8(3) ?
    C5 C3 H3A . . 119.6 ?
    C2 C3 H3A . . 119.6 ?
    C1 C4 C2 . . 119.1(3) ?
    C1 C4 H4 . . 120.5 ?
    C2 C4 H4 . . 120.5 ?
    N1 C5 C3 . . 124.0(3) ?
    N1 C5 H5A . . 118.0 ?
    C3 C5 H5A . . 118.0 ?
    C7 C6 C2 . . 117.1(3) ?
    C7 C6 H6 . . 121.4 ?
    C2 C6 H6 . . 121.4 ?
    C6 C7 C8 . . 115.2(3) ?
    C6 C7 H7 . . 122.4 ?
    C8 C7 H7 . . 122.4 ?
    C12 C8 C9 . . 117.1(3) ?
    C12 C8 C7 . . 124.0(3) ?
    C9 C8 C7 . . 118.9(3) ?
    C8 C9 C10 . . 119.4(3) ?
    C8 C9 H9 . . 120.3 ?
    C10 C9 H9 . . 120.3 ?
    N2 C10 C9 . . 122.9(3) ?
    N2 C10 H10 . . 118.5 ?
    C9 C10 H10 . . 118.5 ?
    N2 C11 C12 . . 124.1(3) ?
    N2 C11 H11 . . 117.9 ?
    C12 C11 H11 . . 117.9 ?
    C8 C12 C11 . . 119.6(3) ?
    C8 C12 H12 . . 120.2 ?
    C11 C12 H12 . . 120.2 ?
    C26 C25 C50 . . 110.9(2) ?
    C26 C25 H25A . . 109.5 ?
    C50 C25 H25A . . 109.5 ?
    C26 C25 H25B . . 109.5 ?
    C50 C25 H25B . . 109.5 ?
    H25A C25 H25B . . 108.1 ?
    C27 C26 C31 . . 117.0(3) ?
    C27 C26 C25 . . 122.4(3) ?
    C31 C26 C25 . . 120.6(3) ?
    C28 C27 C26 . . 121.5(3) ?
    C28 C27 H27 . . 119.2 ?
    C26 C27 H27 . . 119.2 ?
    C29 C28 C27 . . 121.4(3) ?
    C29 C28 H28 . . 119.3 ?
    C27 C28 H28 . . 119.3 ?
    C28 C29 C30 . . 118.7(3) ?
    C28 C29 C32 . . 120.5(3) ?
    C30 C29 C32 . . 120.8(3) ?
    C29 C30 C31 . . 119.5(3) ?
    C29 C30 H30 . . 120.3 ?
    C31 C30 H30 . . 120.3 ?
    C26 C31 C30 . . 121.8(3) ?
    C26 C31 H31 . . 119.1 ?
    C30 C31 H31 . . 119.1 ?
    O4 C32 O3 . . 122.1(3) ?
    O4 C32 C29 . . 123.0(3) ?
    O3 C32 C29 . . 114.7(3) ?
    O2 C50 O1 . . 125.6(2) ?
    O2 C50 C25 . . 118.2(2) ?
    O1 C50 C25 . . 116.1(2) ?
    O5 Co1 O5 . 3_565 180.00(10) ?
    O5 Co1 O1 . 3_565 92.48(8) ?
    O5 Co1 O1 3_565 3_565 87.52(8) ?
    O5 Co1 O1 . . 87.52(8) ?
    O5 Co1 O1 3_565 . 92.48(8) ?
    O1 Co1 O1 3_565 . 180.00(7) ?
    O5 Co1 N1 . 3_565 93.70(9) ?
    O5 Co1 N1 3_565 3_565 86.30(9) ?
    O1 Co1 N1 3_565 3_565 89.61(8) ?
    O1 Co1 N1 . 3_565 90.39(8) ?
    O5 Co1 N1 . . 86.30(9) ?
    O5 Co1 N1 3_565 . 93.70(9) ?
    O1 Co1 N1 3_565 . 90.39(8) ?
    O1 Co1 N1 . . 89.61(8) ?
    N1 Co1 N1 3_565 . 180.00(13) ?
    C5 N1 C1 . . 115.0(2) ?
    C5 N1 Co1 . . 122.57(19) ?
    C1 N1 Co1 . . 122.36(19) ?
    C11 N2 C10 . . 116.8(3) ?
    C50 O1 Co1 . . 127.08(17) ?
    C32 O3 H3 . . 109.5 ?
    Co1 O5 H5C . . 138(3) ?
    Co1 O5 H5D . . 100(2) ?
    H5C O5 H5D . . 107(3) ?
loop_
    _geom_hbond_atom_site_label_D
    _geom_hbond_atom_site_label_H
    _geom_hbond_atom_site_label_A
    _geom_hbond_site_symmetry_A
    _geom_hbond_distance_DH
    _geom_hbond_distance_HA
    _geom_hbond_distance_DA
    _geom_hbond_angle_DHA
    O5 H5C O1 3_575 0.73(4) 2.13(4) 2.822(3) 158(4)
    O5 H5D O2 3_565 0.98(4) 1.74(4) 2.610(3) 145(3)
    O3 H3 N2 2_655 0.82 1.85 2.667(3) 172.7
