# Supplementary material for: Diaqua­bis­[1,2-bis­(pyridin-4-yl)ethene]­bis­[2-(4-carboxy­phen­yl)acetato]­cobalt(II)
Source: Acta Crystallogr Sect E Struct Rep Online. 2011 Jun 30;67(Pt 7):m999. doi: 10.1107/S1600536811024755 (PMC3152052; doi:10.1107/S1600536811024755)
Supplement: Supplementary file 2 [file e-67-0m999-Isup2.hkl]

# 
# h,k,l, Fc-squared, Fo-squared, sigma(Fo-squared) and status flag 
# 
data_I
_shelx_title ' 123 in P2(1)/c' 
_shelx_refln_list_code          4 
_shelx_F_calc_maximum      346.06 
_exptl_crystal_F_000       850.00 
_reflns_d_resolution_high  0.8107 
 
loop_ 
 _symmetry_equiv_pos_as_xyz 
 'x, y, z' 
 '-x, y+1/2, -z+1/2' 
 '-x, -y, -z' 
 'x, -y-1/2, z-1/2' 
 
_cell_length_a    21.3490 
_cell_length_b     5.6522 
_cell_length_c    15.6587 
_cell_angle_alpha  90.000 
_cell_angle_beta   98.999 
_cell_angle_gamma  90.000 
 
_shelx_F_squared_multiplier     1.000 
 
loop_ 
 _refln_index_h 
 _refln_index_k 
 _refln_index_l 
 _refln_F_squared_calc 
 _refln_F_squared_meas 
 _refln_F_squared_sigma 
 _refln_observed_status 
   2   0   0     3489.43     3437.88     10.29 o 
   3   0   0     1119.58     1483.99    119.35 o 
   4   0   0     2021.18     2127.49     56.52 o 
   5   0   0     5673.20     5453.40     59.61 o 
   6   0   0     3697.92     3611.57     51.63 o 
   7   0   0      208.36      317.18     35.30 o 
   8   0   0     4027.10     3901.81    156.39 o 
   9   0   0      150.13      307.31     59.42 o 
  10   0   0     3422.84     3354.72     66.13 o 
  11   0   0     3025.24     2785.83     51.35 o 
  12   0   0      868.04      979.56     63.23 o 
  13   0   0       36.91       75.57     29.93 o 
  14   0   0     1157.19     1411.57     90.18 o 
  15   0   0      473.12      566.62    121.22 o 
  16   0   0      175.37      218.91     48.50 o 
  17   0   0       13.73       26.38     38.16 o 
  18   0   0     5738.76     5593.81     74.83 o 
  19   0   0      555.54      529.21     34.61 o 
  20   0   0     1685.97     1707.16     89.60 o 
  21   0   0      599.89      605.16     77.82 o 
  22   0   0      643.42      651.73     48.26 o 
  23   0   0      364.04      374.69     60.98 o 
  24   0   0       96.08      190.81     83.99 o 
  25   0   0       99.30       84.55     31.43 o 
  26   0   0      109.29      169.11     21.33 o 
   1   1   0       47.06       86.95     87.86 o 
   2   1   0      481.69      511.64     26.10 o 
   3   1   0      110.64      135.21     21.94 o 
   4   1   0      825.31      875.97     27.26 o 
   5   1   0      607.78      600.59     15.70 o 
   6   1   0      422.88      437.76     37.56 o 
   7   1   0      191.82      203.40     20.73 o 
   8   1   0     1020.44     1054.67     53.33 o 
   9   1   0       56.46       78.59     22.69 o 
  10   1   0      127.24      123.10     26.33 o 
  11   1   0       24.85       50.55     17.38 o 
  12   1   0      156.63      220.13     21.11 o 
  13   1   0      458.19      473.56     48.09 o 
  14   1   0      519.59      518.39     32.62 o 
  15   1   0       59.15       67.36     12.14 o 
  16   1   0       19.93       45.38     50.05 o 
  17   1   0       19.81       40.44     23.16 o 
  18   1   0      908.56      836.62     34.79 o 
  19   1   0        3.68       15.70     45.75 o 
  20   1   0      264.78      341.26     35.49 o 
  21   1   0        7.88       20.38     13.47 o 
  22   1   0        0.01       12.53     27.54 o 
  23   1   0       46.00       98.76     79.96 o 
  24   1   0       12.10       16.01     17.96 o 
  25   1   0        7.05        5.92     10.10 o 
   0   2   0       32.91       68.28     48.26 o 
   1   2   0      281.48      374.26     41.43 o 
   2   2   0      103.89      196.41     61.67 o 
   3   2   0     1234.80     1311.62    117.99 o 
   4   2   0      466.27      501.71     17.58 o 
   5   2   0       49.44       53.38      8.40 o 
   6   2   0     3956.12     3797.95     40.26 o 
   7   2   0      381.59      460.80     26.26 o 
   8   2   0        5.99        7.04      4.99 o 
   9   2   0     1090.92     1241.29     87.76 o 
  10   2   0      451.60      433.30     29.47 o 
  11   2   0      112.69      117.21     10.20 o 
  12   2   0     2212.45     2421.85     55.23 o 
  13   2   0      212.40      191.17     34.92 o 
  14   2   0     1333.85     1419.98     68.26 o 
  15   2   0      271.30      316.20     31.82 o 
  16   2   0      742.27      796.56     33.24 o 
  17   2   0      381.95      348.09     13.32 o 
  18   2   0       14.23       39.14     38.73 o 
  19   2   0        3.53       30.29     21.47 o 
  20   2   0      137.96      157.43     17.30 o 
  21   2   0      676.15      672.93     31.91 o 
  22   2   0      181.96      194.29     24.79 o 
  23   2   0       57.03       86.69     26.10 o 
  24   2   0      118.38      129.44     16.43 o 
   1   3   0       50.67       59.28      8.59 o 
   2   3   0        0.31       13.81     19.96 o 
   3   3   0        3.57        5.95     31.83 o 
   4   3   0     1073.92     1061.44     83.48 o 
   5   3   0      579.34      731.50     42.56 o 
   6   3   0     4527.26     4288.65     74.36 o 
   7   3   0      242.16      287.26     22.97 o 
   8   3   0       65.74       63.79     29.37 o 
   9   3   0       38.54       56.04     13.31 o 
  10   3   0       26.92       29.94     29.02 o 
  11   3   0        2.06        2.93      5.08 o 
  12   3   0       18.63       38.56     21.79 o 
  13   3   0       13.92       30.74     24.04 o 
  14   3   0        8.79       12.48     40.05 o 
  15   3   0      159.22      234.69     41.34 o 
  16   3   0       58.68       46.59     11.42 o 
  17   3   0       12.72       12.46     22.58 o 
  18   3   0       55.46       74.74     23.66 o 
  19   3   0       24.46       55.54     38.96 o 
  20   3   0       15.60       22.68      9.60 o 
  21   3   0      360.28      352.27     36.58 o 
  22   3   0       37.00       47.17      8.41 o 
  23   3   0        5.08       21.76     19.63 o 
   0   4   0      652.58      986.96     98.40 o 
   1   4   0     1522.05     1489.08     24.39 o 
   2   4   0     2219.11     2114.45     37.57 o 
   3   4   0     3422.31     3231.73     63.40 o 
   4   4   0      514.44      494.28     33.28 o 
   5   4   0      975.88      951.93     19.35 o 
   6   4   0      203.72      194.29     48.79 o 
   7   4   0     1262.04     1188.99    135.53 o 
   8   4   0      388.84      418.25     77.32 o 
   9   4   0      462.60      456.45     44.12 o 
  10   4   0      422.18      407.63     23.89 o 
  11   4   0      336.82      350.88     32.39 o 
  12   4   0      106.91      169.19     31.68 o 
  13   4   0      416.65      409.87     12.95 o 
  14   4   0      200.12      231.00     28.97 o 
  15   4   0      715.18      592.75     56.19 o 
  16   4   0       96.46      120.48     26.03 o 
  17   4   0      133.69      108.67     32.62 o 
  18   4   0      393.89      354.37      9.49 o 
  19   4   0      235.08      226.80     17.56 o 
  20   4   0      108.35      163.92     18.74 o 
  21   4   0      140.11      155.18     39.45 o 
   1   5   0       53.64      132.68     36.78 o 
   2   5   0      493.45      470.50     18.65 o 
   3   5   0     1235.57     1439.97     60.47 o 
   4   5   0        7.33        9.69     17.63 o 
   5   5   0        4.85       26.93     57.85 o 
   6   5   0        4.08       36.36     49.65 o 
   7   5   0       54.21       74.26     43.59 o 
   8   5   0        0.74        6.55     57.05 o 
   9   5   0      157.58      183.51     95.40 o 
  10   5   0       49.93       77.82    119.16 o 
  11   5   0       41.09       41.34      3.74 o 
  12   5   0       60.73       65.89     13.66 o 
  13   5   0      207.12      212.03     19.33 o 
  14   5   0      210.75      231.47     16.96 o 
  15   5   0      297.59      406.43     50.38 o 
  16   5   0       47.81       63.64     42.06 o 
  17   5   0       62.75       64.47      6.83 o 
  18   5   0       21.56       42.04     41.06 o 
   0   6   0       32.20       32.36      2.24 o 
   1   6   0      314.14      344.39     39.47 o 
   2   6   0      378.08      421.47     64.15 o 
   3   6   0      890.07      804.54     27.73 o 
   4   6   0      213.56      213.30      9.54 o 
   5   6   0      107.01      105.46     29.21 o 
   6   6   0       96.36      169.90     45.42 o 
   7   6   0      114.49      133.91     18.89 o 
   8   6   0       86.73      124.60     17.25 o 
   9   6   0      146.70      161.59     59.00 o 
  10   6   0       89.66      169.20     52.37 o 
  11   6   0       68.72      121.88     45.27 o 
  12   6   0      167.98      160.03     41.06 o 
  13   6   0      234.54      255.95     28.21 o 
 -25   1   1       54.28       99.71     26.56 o 
 -24   1   1       88.47      146.04     41.86 o 
 -23   1   1      205.39      241.76     47.66 o 
 -22   1   1      243.85      248.53     33.58 o 
 -21   1   1      357.36      380.02     46.69 o 
 -20   1   1       48.61       77.87     61.40 o 
 -19   1   1     2125.83     1912.57     32.89 o 
 -18   1   1      188.54      253.29     40.40 o 
 -17   1   1        2.90        7.91     10.05 o 
 -16   1   1     1515.65     1495.73    145.20 o 
 -15   1   1     2843.51     2866.92     26.99 o 
 -14   1   1     1372.95     1353.06     68.87 o 
 -13   1   1     3532.91     3440.98     18.14 o 
 -12   1   1       76.81       85.43     31.11 o 
 -11   1   1     1280.63     1286.62     92.83 o 
 -10   1   1     1927.29     1795.40     91.87 o 
  -9   1   1      993.42      980.85      9.51 o 
  -8   1   1      339.64      402.16     20.13 o 
  -7   1   1      570.84      561.01     37.88 o 
  -6   1   1     1882.00     1866.86     28.20 o 
  -5   1   1       40.08       65.41     31.21 o 
  -4   1   1       67.96       71.96      5.79 o 
  -3   1   1      352.12      340.56     15.66 o 
  -2   1   1     2794.47     2753.77     76.72 o 
  -1   1   1    42710.86    40318.91     90.03 o 
   0   1   1      163.47      192.64     16.02 o 
   1   1   1     2951.50     2889.80     77.81 o 
   2   1   1     4614.01     4230.90     13.45 o 
   3   1   1     1315.00     1540.22     36.31 o 
   4   1   1     6697.28     6265.30     15.23 o 
   5   1   1     3618.92     3672.28     33.10 o 
   6   1   1      575.50      548.41     22.75 o 
   7   1   1     4339.21     4280.65     36.54 o 
   8   1   1       57.30       79.66     31.10 o 
   9   1   1     7179.13     6986.91     44.61 o 
  10   1   1     1011.56     1141.53     72.52 o 
  11   1   1        8.80       26.52     38.76 o 
  12   1   1      111.96      176.43     12.32 o 
  13   1   1      135.56      208.07     32.91 o 
  14   1   1       15.46       34.07     10.12 o 
  15   1   1     1431.68     1307.46     82.39 o 
  16   1   1        2.35        7.09     10.06 o 
  17   1   1       27.63       25.82      2.38 o 
  18   1   1      196.88      246.70     47.62 o 
  19   1   1      581.55      586.55     20.21 o 
  20   1   1     1063.96      914.77     80.16 o 
  21   1   1      418.40      527.09     69.71 o 
  22   1   1      245.96      247.87     34.70 o 
  23   1   1      174.03      217.02     43.12 o 
  24   1   1      144.44      150.24     14.03 o 
  25   1   1       41.80       73.03     41.96 o 
 -25   2   1      116.33       97.10      3.65 o 
 -24   2   1        5.10        6.62     41.41 o 
 -23   2   1       88.54      115.18     44.41 o 
 -22   2   1       51.11       57.40     13.46 o 
 -21   2   1       60.31       79.87     18.77 o 
 -20   2   1        6.25        9.63     25.43 o 
 -19   2   1      148.85      170.10     29.71 o 
 -18   2   1      397.50      441.61     36.62 o 
 -17   2   1      314.90      293.01     22.18 o 
 -16   2   1        2.58       10.76      9.37 o 
 -15   2   1      106.32      135.64     34.44 o 
 -14   2   1       20.51       30.21     15.17 o 
 -13   2   1       91.18      140.57     19.29 o 
 -12   2   1      100.09      134.70     31.25 o 
 -11   2   1      416.90      490.10     20.11 o 
 -10   2   1     1441.03     1400.04     60.09 o 
  -9   2   1      145.00      187.57     46.32 o 
  -8   2   1      256.56      284.13     24.44 o 
  -7   2   1        1.70       23.60     22.62 o 
  -6   2   1      443.03      457.78     27.17 o 
  -5   2   1       43.97      111.83     28.32 o 
  -4   2   1     1093.35     1299.84     54.00 o 
  -3   2   1        4.65       28.61     24.44 o 
  -2   2   1      109.21      217.59     62.43 o 
  -1   2   1     1116.98     1147.00     71.16 o 
   0   2   1       82.54       71.45      8.80 o 
   1   2   1      301.88      334.80     24.87 o 
   2   2   1     1603.64     1502.83     41.62 o 
   3   2   1     2127.87     1983.09     35.48 o 
   4   2   1     2958.43     2871.06     28.81 o 
   5   2   1      647.22      641.18     21.27 o 
   6   2   1     2454.95     2822.12     47.83 o 
   7   2   1     1233.17     1604.56     57.73 o 
   8   2   1      186.00      180.91     25.84 o 
   9   2   1     1174.29     1358.89     69.81 o 
  10   2   1       58.86       91.94     44.81 o 
  11   2   1        0.87       13.39     40.71 o 
  12   2   1       57.50       62.93     17.21 o 
  13   2   1      164.96      246.18     31.49 o 
  14   2   1      174.61      197.07     21.85 o 
  15   2   1      662.94      672.49     26.82 o 
  16   2   1        2.16       17.60     26.52 o 
  17   2   1      548.26      579.00     35.37 o 
  18   2   1        2.44        2.63      9.43 o 
  19   2   1       78.33       96.78     27.94 o 
  20   2   1       82.03       92.23     15.76 o 
  21   2   1        0.39       18.10     26.91 o 
  22   2   1        1.10       17.66     51.67 o 
  23   2   1       11.20       17.78     20.14 o 
  24   2   1        4.82       24.84     62.38 o 
 -23   3   1       28.06       41.85     42.76 o 
 -22   3   1      100.37      212.01     47.05 o 
 -21   3   1      252.36      252.61     14.48 o 
 -20   3   1      324.18      305.52     19.82 o 
 -19   3   1      240.02      256.88     24.07 o 
 -18   3   1      621.75      624.54     27.18 o 
 -17   3   1      608.38      658.76     33.92 o 
 -16   3   1      842.44      749.81     19.40 o 
 -15   3   1        1.84       10.78     31.77 o 
 -14   3   1      267.66      366.74     49.29 o 
 -13   3   1     1740.89     1639.61     40.08 o 
 -12   3   1      882.09      946.86     28.82 o 
 -11   3   1     1189.30     1112.99     67.89 o 
 -10   3   1     1613.25     1749.04     37.00 o 
  -9   3   1      671.44      588.27     20.29 o 
  -8   3   1     1827.63     1895.77     48.16 o 
  -7   3   1     1847.92     1693.82    117.76 o 
  -6   3   1     2853.03     2785.53     21.50 o 
  -5   3   1      840.52      810.46     20.32 o 
  -4   3   1      331.78      346.20     31.71 o 
  -3   3   1     1803.36     1733.72     71.65 o 
  -2   3   1     1486.08     1341.37    107.19 o 
  -1   3   1     1065.28     1122.92     29.06 o 
   0   3   1     3044.08     3137.18     80.40 o 
   1   3   1      815.27      950.20     42.92 o 
   2   3   1     5232.78     4905.61     89.90 o 
   3   3   1     1307.02     1626.42     53.36 o 
   4   3   1      183.07      223.20     34.42 o 
   5   3   1     2807.15     2677.02     63.40 o 
   6   3   1      678.88      665.77     12.49 o 
   7   3   1      454.81      487.45     38.95 o 
   8   3   1     3225.91     3072.40     43.24 o 
   9   3   1      616.54      559.24     15.50 o 
  10   3   1     2379.66     2329.33     95.77 o 
  11   3   1     1484.34     1311.73     86.46 o 
  12   3   1     2661.54     2570.72     74.85 o 
  13   3   1     1130.09     1194.62     44.05 o 
  14   3   1      364.14      318.88     16.59 o 
  15   3   1      195.93      197.38     11.62 o 
  16   3   1      295.64      347.77     40.08 o 
  17   3   1      133.94      137.88     49.40 o 
  18   3   1      290.80      336.16     30.11 o 
  19   3   1      184.85      195.43     22.00 o 
  20   3   1      257.38      344.71     43.60 o 
  21   3   1      272.92      326.63     42.34 o 
  22   3   1      173.55      155.88     18.59 o 
  23   3   1      228.05      221.49     15.36 o 
 -21   4   1        4.04       18.65     51.44 o 
 -20   4   1       89.92      100.49     64.68 o 
 -19   4   1       75.81       73.26     10.19 o 
 -18   4   1       18.57       29.01     19.71 o 
 -17   4   1      108.75      113.34     16.26 o 
 -16   4   1       24.12       45.06     29.65 o 
 -15   4   1      932.72      865.86      7.95 o 
 -14   4   1      143.68      233.07     31.14 o 
 -13   4   1      201.84      210.68     30.71 o 
 -12   4   1       22.47       46.20     46.44 o 
 -11   4   1      296.10      361.55     39.47 o 
 -10   4   1       29.66       34.37     39.72 o 
  -9   4   1       52.84       60.12     21.70 o 
  -8   4   1       42.56       39.14     11.04 o 
  -7   4   1       26.96       39.05     25.75 o 
  -6   4   1        4.22        7.94     26.12 o 
  -5   4   1      461.49      499.07     18.34 o 
  -4   4   1     3340.85     3184.40     35.59 o 
  -3   4   1      319.59      286.48     21.66 o 
  -2   4   1      396.62      413.29     44.12 o 
  -1   4   1      147.94      132.04     31.31 o 
   0   4   1      421.12      404.91     37.28 o 
   1   4   1       64.15       72.88     15.19 o 
   2   4   1        3.88       16.66      6.45 o 
   3   4   1       56.73       76.08     17.41 o 
   4   4   1        6.86       20.17     29.10 o 
   5   4   1      292.61      396.59     51.57 o 
   6   4   1       36.99       71.10     31.49 o 
   7   4   1      179.81      208.20     29.93 o 
   8   4   1       19.21       29.27     75.13 o 
   9   4   1      120.81      150.78     31.04 o 
  10   4   1       32.68       43.84      9.84 o 
  11   4   1       43.63       51.28     33.72 o 
  12   4   1      271.57      318.47     24.21 o 
  13   4   1      138.62      156.50     49.45 o 
  14   4   1      614.31      712.86     63.05 o 
  15   4   1        1.36        8.01     20.85 o 
  16   4   1      176.46      226.93     41.39 o 
  17   4   1       35.68       48.17     22.38 o 
  18   4   1      126.63      129.37     32.51 o 
  19   4   1       24.53       25.29     12.20 o 
  20   4   1        0.09        5.68     18.95 o 
  21   4   1        5.44        9.32     19.55 o 
 -18   5   1      311.27      305.87     30.55 o 
 -17   5   1      307.84      337.57     20.64 o 
 -16   5   1      117.93      104.94     12.72 o 
 -15   5   1        1.15        4.39     17.50 o 
 -14   5   1      130.81      142.40      5.99 o 
 -13   5   1       40.78       82.74     54.78 o 
 -12   5   1      224.88      244.45     31.80 o 
 -11   5   1      173.27      164.00     30.96 o 
 -10   5   1       10.96       32.18     24.97 o 
  -9   5   1      100.09       78.40     23.21 o 
  -8   5   1        7.28       19.45     12.63 o 
  -7   5   1       79.48       86.35      5.39 o 
  -6   5   1       37.76       34.36     23.09 o 
  -5   5   1        6.54       28.73     37.25 o 
  -4   5   1     2470.42     2147.70    157.51 o 
  -3   5   1      220.54      339.31     55.62 o 
  -2   5   1       36.23       57.01     39.56 o 
  -1   5   1        8.08       19.49     23.40 o 
   0   5   1      821.49      798.53     35.51 o 
   1   5   1      789.31      749.58     41.89 o 
   2   5   1      969.46      914.69     59.95 o 
   3   5   1      333.46      369.90     28.73 o 
   4   5   1      301.68      291.43     12.63 o 
   5   5   1      275.35      288.88     19.10 o 
   6   5   1      447.24      475.34     59.99 o 
   7   5   1      301.52      271.23     41.90 o 
   8   5   1      159.29      186.35     22.17 o 
   9   5   1       49.82       60.47     10.66 o 
  10   5   1        1.63        1.47     10.20 o 
  11   5   1       92.19      156.15     41.48 o 
  12   5   1      140.93      264.98     85.36 o 
  13   5   1       99.78      105.26      9.54 o 
  14   5   1       92.48       81.93     15.77 o 
  15   5   1        3.06       37.66     53.74 o 
  16   5   1       14.80       48.45     71.08 o 
  17   5   1      139.11      132.53     81.28 o 
 -13   6   1       44.16       47.72      9.97 o 
 -12   6   1       15.65       15.50      7.36 o 
 -11   6   1      140.35      161.11     84.20 o 
 -10   6   1       36.74       52.67     30.05 o 
  -9   6   1        8.15       18.42     76.69 o 
  -8   6   1      228.51      297.60     33.25 o 
  -7   6   1      273.41      319.51     66.97 o 
  -6   6   1        3.62       27.09     20.76 o 
  -5   6   1      135.30      121.82     11.88 o 
  -4   6   1      271.58      246.50     51.54 o 
  -3   6   1        8.10       42.37     86.55 o 
  -2   6   1       68.72       95.91     42.29 o 
  -1   6   1        2.50       13.65     40.59 o 
   0   6   1       36.38       53.74     31.11 o 
   1   6   1        4.31       25.81     37.97 o 
   2   6   1       99.79      109.90      6.48 o 
   3   6   1      207.48      244.98     64.11 o 
   4   6   1        0.24       36.19     59.73 o 
   5   6   1        6.10        9.41      8.95 o 
   6   6   1       35.35       60.93     52.00 o 
   7   6   1        3.83       20.94     19.29 o 
   8   6   1       13.65       27.38     54.89 o 
   9   6   1       58.65       77.91     60.69 o 
  10   6   1        0.25       13.52     34.83 o 
  11   6   1       37.83       48.11      8.59 o 
  12   6   1        1.64       24.29     46.54 o 
 -26   0   2      321.97      339.71     69.59 o 
 -25   0   2       55.21      116.92    126.46 o 
 -24   0   2      190.11      262.27     71.83 o 
 -23   0   2      108.12      130.01     94.28 o 
 -22   0   2      730.26      685.97     72.21 o 
 -21   0   2      393.15      375.07     11.22 o 
 -20   0   2      437.54      400.13    127.20 o 
 -19   0   2      315.59      393.96     52.75 o 
 -18   0   2       12.40       22.82     19.27 o 
 -17   0   2     2468.93     2635.56    128.70 o 
 -16   0   2      583.89      566.44     61.45 o 
 -15   0   2     2491.75     2450.87     49.75 o 
 -14   0   2     1496.93     1687.96     65.18 o 
 -13   0   2     1071.94     1067.60     41.00 o 
 -12   0   2     2452.04     2466.83     97.13 o 
 -11   0   2     3674.16     3635.60     36.97 o 
 -10   0   2     2401.59     2437.92    110.08 o 
  -9   0   2     1235.12     1393.13     28.59 o 
  -8   0   2      888.27      971.17     58.22 o 
  -7   0   2      103.67      154.13     20.36 o 
  -6   0   2     1245.41     1473.48     40.40 o 
  -5   0   2     4186.33     4105.43     41.64 o 
  -4   0   2     3194.58     3140.27    103.39 o 
  -3   0   2     2205.01     2392.30     40.16 o 
  -2   0   2     1390.22     1444.87     51.19 o 
  -1   0   2     1476.38     1480.21     36.29 o 
   0   0   2     5955.98     5883.76     85.11 o 
   1   0   2     6701.66     6511.29     82.59 o 
   2   0   2      265.39      274.28      6.91 o 
   3   0   2    15032.04    15306.56    125.89 o 
   4   0   2     2632.70     2462.43    138.52 o 
   5   0   2    35699.03    33471.16     65.00 o 
   6   0   2    11041.82    10702.54    341.67 o 
   7   0   2     8163.64     7960.25     90.17 o 
   8   0   2    34215.73    32777.60    112.24 o 
   9   0   2     3878.85     3791.99    174.44 o 
  10   0   2       20.59       23.94     62.04 o 
  11   0   2     2711.95     2780.36     48.43 o 
  12   0   2      154.09      206.56     35.99 o 
  13   0   2     1100.92     1023.92    137.03 o 
  14   0   2      891.54      824.51     39.83 o 
  15   0   2       33.87       53.13    108.50 o 
  16   0   2      173.09      182.76    112.43 o 
  17   0   2      245.54      301.36     71.27 o 
  18   0   2       24.56      105.69     85.11 o 
  19   0   2      133.01      154.89     54.44 o 
  20   0   2      436.35      456.63     13.84 o 
  21   0   2      670.66      698.13     91.85 o 
  22   0   2      264.83      269.00     36.29 o 
  23   0   2      510.50      501.52     15.15 o 
  24   0   2      279.08      355.05     95.03 o 
  25   0   2      105.81      162.00     16.65 o 
 -26   1   2        5.49       12.08     18.40 o 
 -25   1   2        5.89       16.70      5.88 o 
 -24   1   2        0.48       10.83      6.27 o 
 -23   1   2        6.84       30.16     57.35 o 
 -22   1   2      282.99      290.30     12.22 o 
 -21   1   2      292.03      279.63     28.08 o 
 -20   1   2      203.97      212.13      6.16 o 
 -19   1   2     1291.14     1367.76     37.55 o 
 -18   1   2        0.46        8.49     10.16 o 
 -17   1   2      687.75      646.66     36.51 o 
 -16   1   2      134.51      188.07     23.55 o 
 -15   1   2      930.81      862.86     19.60 o 
 -14   1   2      671.66      626.75     16.07 o 
 -13   1   2     2205.98     2402.61     39.33 o 
 -12   1   2     1219.92     1143.47     33.22 o 
 -11   1   2      976.39      986.89     38.29 o 
 -10   1   2     2841.93     2837.09     29.42 o 
  -9   1   2       42.32       56.58     13.44 o 
  -8   1   2     1101.06     1351.79     54.40 o 
  -7   1   2     2630.06     2465.73      9.45 o 
  -6   1   2      322.41      370.05     26.82 o 
  -5   1   2     3025.28     3107.52     37.47 o 
  -4   1   2      146.79      268.26     33.61 o 
  -3   1   2      762.91      740.65     19.25 o 
  -2   1   2     7975.95     8123.57     48.79 o 
  -1   1   2    13507.81    13804.20    135.42 o 
   0   1   2     3652.80     3507.20     54.55 o 
   1   1   2      941.62      980.26     60.83 o 
   2   1   2      324.49      372.59     13.98 o 
   3   1   2       20.48       32.58      5.21 o 
   4   1   2      745.78      754.99     35.84 o 
   5   1   2     1202.30     1182.37     96.92 o 
   6   1   2     2940.21     2802.28     34.94 o 
   7   1   2      323.76      392.84     34.25 o 
   8   1   2     9436.79     9157.17    282.00 o 
   9   1   2      882.38      863.19     39.79 o 
  10   1   2       24.60       24.52     36.33 o 
  11   1   2      332.00      339.12     28.80 o 
  12   1   2        7.24       30.60     19.75 o 
  13   1   2      660.41      614.42     54.03 o 
  14   1   2      176.93      205.63     22.34 o 
  15   1   2      561.54      549.04     16.45 o 
  16   1   2     2267.55     2158.58     43.11 o 
  17   1   2      160.81      226.53     24.58 o 
  18   1   2      198.70      297.83     52.03 o 
  19   1   2      463.16      449.22     13.28 o 
  20   1   2        0.06       11.09     33.88 o 
  21   1   2        4.02       11.29      8.79 o 
  22   1   2        8.17       32.16     28.31 o 
  23   1   2      101.70       94.70     33.34 o 
  24   1   2        9.25       24.35     50.71 o 
  25   1   2       61.32       94.13     44.55 o 
 -25   2   2      125.52      207.49     44.41 o 
 -24   2   2       50.35      133.70     81.41 o 
 -23   2   2      103.96       95.52     18.52 o 
 -22   2   2       92.65      135.44     29.33 o 
 -21   2   2       60.85      112.66     35.94 o 
 -20   2   2      201.48      243.71     20.07 o 
 -19   2   2       63.41       83.92     15.69 o 
 -18   2   2        2.80       20.39     12.80 o 
 -17   2   2      690.53      706.79     19.87 o 
 -16   2   2      625.91      635.64     19.94 o 
 -15   2   2      518.51      490.11     39.77 o 
 -14   2   2     1059.31      984.62     25.14 o 
 -13   2   2      108.95      127.83     29.37 o 
 -12   2   2     2655.10     2555.48     28.24 o 
 -11   2   2     3814.83     3712.06     35.28 o 
 -10   2   2     2307.38     2225.54     35.78 o 
  -9   2   2     2520.52     2409.30     30.09 o 
  -8   2   2      354.28      353.63     18.57 o 
  -7   2   2     2635.74     2585.16     49.65 o 
  -6   2   2     2264.23     2187.88     69.41 o 
  -5   2   2     1487.65     1617.98     49.08 o 
  -4   2   2     1416.54     1339.83     84.57 o 
  -3   2   2      124.96      145.72     29.49 o 
  -2   2   2      438.91      457.12     27.77 o 
  -1   2   2     3870.86     3780.37     83.47 o 
   0   2   2      244.95      271.78     38.32 o 
   1   2   2      564.40      531.27     78.91 o 
   2   2   2      187.20      215.99     30.23 o 
   3   2   2       50.17       82.59     15.46 o 
   4   2   2      553.39      574.75     14.64 o 
   5   2   2      474.20      485.88     19.21 o 
   6   2   2      196.00      213.41     15.62 o 
   7   2   2      832.66      814.06     42.67 o 
   8   2   2     1090.63     1078.81     19.84 o 
   9   2   2     1722.73     1795.85     49.42 o 
  10   2   2      238.28      329.57     38.99 o 
  11   2   2     1565.41     1588.94     31.69 o 
  12   2   2     1140.42     1045.77     12.50 o 
  13   2   2      328.56      362.49     33.45 o 
  14   2   2     1791.69     1914.68     58.10 o 
  15   2   2       33.35       35.48     12.19 o 
  16   2   2      721.32      698.39     39.17 o 
  17   2   2     1233.83     1285.02    121.85 o 
  18   2   2      167.49      206.70     29.28 o 
  19   2   2      724.00      671.62     44.12 o 
  20   2   2      266.37      268.35     52.66 o 
  21   2   2      120.24      141.76     55.42 o 
  22   2   2      271.92      283.84     84.07 o 
  23   2   2       12.16       13.12      8.70 o 
  24   2   2       11.96       25.71     47.20 o 
 -23   3   2        1.16       18.79     13.55 o 
 -22   3   2       34.75       36.45     14.14 o 
 -21   3   2        0.09       11.38     25.85 o 
 -20   3   2       54.79       84.16     25.90 o 
 -19   3   2        3.33       11.73     18.69 o 
 -18   3   2      132.45      136.39     14.39 o 
 -17   3   2        4.68       26.54     39.86 o 
 -16   3   2        3.75        5.82      3.35 o 
 -15   3   2       60.33       61.55      5.39 o 
 -14   3   2        2.01        9.43     20.22 o 
 -13   3   2      103.83      115.34     10.51 o 
 -12   3   2       85.63      129.25     34.40 o 
 -11   3   2      685.78      687.70     33.14 o 
 -10   3   2      193.36      240.32     34.37 o 
  -9   3   2      423.26      432.95     20.78 o 
  -8   3   2      203.90      227.73     23.73 o 
  -7   3   2      320.25      291.16     13.64 o 
  -6   3   2      200.54      255.41     22.66 o 
  -5   3   2       28.04       46.09     23.98 o 
  -4   3   2        9.66       45.05      8.32 o 
  -3   3   2       76.17       88.79     11.46 o 
  -2   3   2      500.77      530.97     22.56 o 
  -1   3   2     2192.31     2424.71     47.53 o 
   0   3   2      152.34      153.19     22.40 o 
   1   3   2      461.96      458.93     35.22 o 
   2   3   2      314.69      320.26     28.18 o 
   3   3   2     1076.85     1346.93     76.99 o 
   4   3   2      310.15      285.53     39.86 o 
   5   3   2        9.51       25.17      9.23 o 
   6   3   2       14.51       30.61      4.75 o 
   7   3   2        1.75       14.55     19.95 o 
   8   3   2       45.99       49.35      6.99 o 
   9   3   2      419.05      470.19     21.37 o 
  10   3   2        5.26       13.48     10.36 o 
  11   3   2      199.45      225.55     21.73 o 
  12   3   2      329.89      365.00     36.72 o 
  13   3   2     1845.79     1857.07     50.91 o 
  14   3   2      674.64      671.78     40.14 o 
  15   3   2       95.98       75.38     10.66 o 
  16   3   2      324.89      327.15     18.57 o 
  17   3   2       20.68       32.54     20.14 o 
  18   3   2        5.61       33.52     30.28 o 
  19   3   2        5.19       15.23     27.80 o 
  20   3   2        0.57       33.73     29.02 o 
  21   3   2       76.86      141.90     28.76 o 
  22   3   2       31.03       36.61     44.90 o 
 -21   4   2      243.50      284.99     45.52 o 
 -20   4   2      208.87      215.44     22.87 o 
 -19   4   2      907.45      897.60     49.98 o 
 -18   4   2      302.21      260.79     14.87 o 
 -17   4   2       40.08       82.21     33.88 o 
 -16   4   2       28.30       53.38     52.13 o 
 -15   4   2       75.89      134.74     31.81 o 
 -14   4   2      954.26      815.06     40.25 o 
 -13   4   2      900.68      839.46     61.99 o 
 -12   4   2      295.54      306.27     21.08 o 
 -11   4   2      397.95      363.89     33.46 o 
 -10   4   2      386.40      351.61      6.50 o 
  -9   4   2      223.33      220.34     27.71 o 
  -8   4   2      247.72      337.77     48.30 o 
  -7   4   2      528.48      463.94     38.66 o 
  -6   4   2       55.28       84.20     23.85 o 
  -5   4   2      107.77       96.18      8.31 o 
  -4   4   2      979.41     1040.95     31.72 o 
  -3   4   2      535.71      509.83     72.23 o 
  -2   4   2     2522.09     2376.44     46.88 o 
  -1   4   2      594.95      658.62     49.88 o 
   0   4   2      547.11      596.38     61.10 o 
   1   4   2     1401.70     1545.29     45.24 o 
   2   4   2      295.73      365.42     48.90 o 
   3   4   2      583.37      536.60     28.44 o 
   4   4   2     1092.46     1075.54     57.00 o 
   5   4   2     1506.11     1679.07     75.71 o 
   6   4   2     1118.23     1316.03     78.38 o 
   7   4   2     1327.55     1638.98     82.42 o 
   8   4   2      550.65      553.18     69.70 o 
   9   4   2     1645.76     1616.79     47.31 o 
  10   4   2      857.56     1029.33    120.61 o 
  11   4   2     1836.09     1874.65     67.14 o 
  12   4   2      135.43      153.48      9.28 o 
  13   4   2       36.99       53.14     12.97 o 
  14   4   2       26.10       26.31     11.59 o 
  15   4   2      316.79      359.78     33.85 o 
  16   4   2      772.98      702.24    110.18 o 
  17   4   2       77.40      106.80     46.11 o 
  18   4   2      256.36      248.37     33.75 o 
  19   4   2       30.43       42.43      8.63 o 
  20   4   2       33.80       88.78     16.39 o 
 -18   5   2       13.90       23.25     10.36 o 
 -17   5   2      229.50      224.29    124.77 o 
 -16   5   2       70.44       61.20      6.17 o 
 -15   5   2      246.28      302.27     22.83 o 
 -14   5   2       17.30       28.69     15.15 o 
 -13   5   2      209.32      283.59     51.18 o 
 -12   5   2       13.68       44.66     56.18 o 
 -11   5   2       35.69       56.35     66.46 o 
 -10   5   2       37.59       46.74     36.39 o 
  -9   5   2       69.82      128.42     48.57 o 
  -8   5   2      564.21      554.59     27.78 o 
  -7   5   2       32.79       76.96     80.58 o 
  -6   5   2      133.89      130.96     13.32 o 
  -5   5   2      488.42      436.59     31.15 o 
  -4   5   2      256.55      287.83     28.23 o 
  -3   5   2      145.16      221.42     31.53 o 
  -2   5   2        1.45       14.47     11.90 o 
  -1   5   2       35.37       72.05     35.27 o 
   0   5   2      151.05      183.92     46.65 o 
   1   5   2       64.23       66.75     12.08 o 
   2   5   2       88.62       80.56     46.80 o 
   3   5   2      236.08      314.77     48.79 o 
   4   5   2       12.80       22.15     40.24 o 
   5   5   2      418.35      405.71     34.23 o 
   6   5   2       75.51       71.84     18.04 o 
   7   5   2        5.31       15.58     49.66 o 
   8   5   2      105.13      107.70     27.01 o 
   9   5   2        7.44       16.64     13.51 o 
  10   5   2      121.58      130.95     14.00 o 
  11   5   2        4.11       21.86     43.82 o 
  12   5   2       76.12      128.45     53.87 o 
  13   5   2       26.85       53.56     32.43 o 
  14   5   2       18.97       36.74     59.94 o 
  15   5   2       68.11      110.87     57.43 o 
  16   5   2        1.87        0.75     13.75 o 
  17   5   2        8.61       20.41      8.95 o 
 -13   6   2      409.11      400.33     66.92 o 
 -12   6   2      151.81      211.45     64.49 o 
 -11   6   2       57.02      105.37     60.95 o 
 -10   6   2      151.28      258.27     66.93 o 
  -9   6   2      301.86      380.76     64.81 o 
  -8   6   2      602.57      570.36     51.44 o 
  -7   6   2      370.34      329.93     40.59 o 
  -6   6   2      211.64      211.35     31.95 o 
  -5   6   2      726.98      674.60     14.31 o 
  -4   6   2       35.04      114.21     56.85 o 
  -3   6   2       22.29       38.68     42.03 o 
  -2   6   2       55.18       91.30     38.17 o 
  -1   6   2        9.10       30.00     46.57 o 
   0   6   2        4.69       22.09     64.93 o 
   1   6   2       82.74      111.30    130.20 o 
   2   6   2     1220.08     1308.71     43.02 o 
   3   6   2      355.39      443.72     89.04 o 
   4   6   2      318.99      304.73     86.24 o 
   5   6   2      312.03      279.66      2.99 o 
   6   6   2      333.90      355.98     69.03 o 
   7   6   2       63.07       67.34     69.59 o 
   8   6   2       22.30       20.76    127.77 o 
   9   6   2       62.91      136.56    107.56 o 
  10   6   2      357.48      387.60     38.35 o 
  11   6   2       94.04      157.51     26.75 o 
  12   6   2      154.75      195.86     63.04 o 
 -26   1   3      170.64      218.82     56.52 o 
 -25   1   3      229.51      258.78     24.00 o 
 -24   1   3      238.83      222.05     19.36 o 
 -23   1   3      476.29      485.19     63.77 o 
 -22   1   3      522.33      491.85     33.86 o 
 -21   1   3        9.84        7.57     11.71 o 
 -20   1   3       82.00       82.00     12.12 o 
 -19   1   3       10.45       32.19     34.30 o 
 -18   1   3      477.88      456.05     23.87 o 
 -17   1   3      111.51      151.84     36.08 o 
 -16   1   3      446.16      374.27     17.97 o 
 -15   1   3        3.07       19.51      8.35 o 
 -14   1   3      561.83      540.89     17.58 o 
 -13   1   3     2102.33     2236.46     29.47 o 
 -12   1   3     3544.31     3528.23     46.42 o 
 -11   1   3     2484.64     2357.22     69.01 o 
 -10   1   3     2402.94     2500.47     26.96 o 
  -9   1   3       43.77       47.80     22.17 o 
  -8   1   3     8103.66     7739.40     20.14 o 
  -7   1   3     6162.30     5883.27     59.86 o 
  -6   1   3     2998.60     2983.25     55.00 o 
  -5   1   3      527.54      537.47     17.90 o 
  -4   1   3      174.70      207.81     26.33 o 
  -3   1   3     2425.77     2315.83     85.64 o 
  -2   1   3    49788.74    47452.91     42.85 o 
  -1   1   3      570.07      625.26     52.72 o 
   0   1   3       13.78       31.08     17.02 o 
   1   1   3      154.56      252.82     29.18 o 
   2   1   3       30.10       65.89     34.15 o 
   3   1   3       70.29       90.82     24.64 o 
   4   1   3     2270.33     2424.63     45.66 o 
   5   1   3       25.07       35.34     16.33 o 
   6   1   3     3697.40     3703.85     57.17 o 
   7   1   3     4327.02     4328.93     39.58 o 
   8   1   3     2191.79     2039.31     36.58 o 
   9   1   3     1186.75     1184.58     31.18 o 
  10   1   3     3996.53     3786.32     34.15 o 
  11   1   3     1190.35     1259.18     70.67 o 
  12   1   3     3837.58     3689.93     97.65 o 
  13   1   3      760.80      756.37     49.50 o 
  14   1   3      104.61      170.08     56.98 o 
  15   1   3       69.79       86.19     23.43 o 
  16   1   3      970.18      930.63     92.55 o 
  17   1   3        2.48       40.26     46.51 o 
  18   1   3      116.78      193.16     73.39 o 
  19   1   3      438.09      438.59     41.34 o 
  20   1   3      435.71      457.94     45.67 o 
  21   1   3      141.55      100.11     43.49 o 
  22   1   3       52.92      153.49     47.75 o 
  23   1   3      120.70      189.70     50.88 o 
  24   1   3       84.96      118.37     27.22 o 
 -25   2   3        3.41       31.93     45.46 o 
 -24   2   3        4.86       19.33     10.85 o 
 -23   2   3      145.88      130.52     51.15 o 
 -22   2   3        0.11        8.21      6.39 o 
 -21   2   3        3.41        7.81     12.11 o 
 -20   2   3      117.15      135.51     15.23 o 
 -19   2   3        2.31       21.06     27.57 o 
 -18   2   3        0.61       15.49     26.35 o 
 -17   2   3        7.22       15.90     10.17 o 
 -16   2   3        4.02       24.03     26.81 o 
 -15   2   3       78.69       85.78     11.69 o 
 -14   2   3        0.00        4.59     35.72 o 
 -13   2   3        0.81        4.25     18.43 o 
 -12   2   3     1076.49     1068.71     53.42 o 
 -11   2   3      352.87      340.75      8.98 o 
 -10   2   3     1905.64     1903.54     28.14 o 
  -9   2   3      854.71      919.10     35.73 o 
  -8   2   3      590.94      537.07     15.00 o 
  -7   2   3      235.51      218.67     15.23 o 
  -6   2   3      876.83      928.79     22.24 o 
  -5   2   3      173.89      194.77     26.32 o 
  -4   2   3      791.52      780.74     13.91 o 
  -3   2   3      145.87      198.10     33.10 o 
  -2   2   3     4797.65     4668.48     40.77 o 
  -1   2   3      843.49      903.16     56.60 o 
   0   2   3      837.76      978.92     97.45 o 
   1   2   3      515.04      483.13     11.62 o 
   2   2   3      693.67      729.14     18.51 o 
   3   2   3        2.88        8.86      2.81 o 
   4   2   3     2558.18     2616.63     34.21 o 
   5   2   3      315.05      294.22     16.02 o 
   6   2   3       90.34      166.89     45.38 o 
   7   2   3      100.33      121.57     26.34 o 
   8   2   3       68.85      102.71     50.84 o 
   9   2   3        1.39       18.28      8.39 o 
  10   2   3       46.06       91.08     28.84 o 
  11   2   3        3.05        1.59     12.54 o 
  12   2   3      421.56      432.17     19.12 o 
  13   2   3       38.72       53.23     21.68 o 
  14   2   3      539.91      566.17     37.10 o 
  15   2   3      790.33      755.68     20.12 o 
  16   2   3      707.41      681.32     25.01 o 
  17   2   3        3.13       20.88     33.19 o 
  18   2   3      448.03      420.64     15.68 o 
  19   2   3        0.00        2.66     20.00 o 
  20   2   3        2.75       17.35     16.65 o 
  21   2   3       32.95       61.58     72.17 o 
  22   2   3      101.07      114.00     25.46 o 
  23   2   3        0.21       13.82     69.86 o 
 -23   3   3      195.88      207.02     27.03 o 
 -22   3   3       26.44       33.02     13.60 o 
 -21   3   3       26.90       34.57     21.12 o 
 -20   3   3      138.34      206.73     39.99 o 
 -19   3   3       26.02       57.76     41.54 o 
 -18   3   3       10.94       12.80      3.59 o 
 -17   3   3       11.25       20.91     50.23 o 
 -16   3   3      257.89      252.00     11.74 o 
 -15   3   3     1099.45      954.10     61.14 o 
 -14   3   3      450.49      465.77     27.11 o 
 -13   3   3      401.38      352.52     18.39 o 
 -12   3   3      546.68      498.29     36.34 o 
 -11   3   3      608.82      639.66     27.78 o 
 -10   3   3      698.52      630.28     17.42 o 
  -9   3   3      473.09      476.91     28.17 o 
  -8   3   3     1317.46     1369.98     25.36 o 
  -7   3   3      123.15      134.02     26.88 o 
  -6   3   3      325.04      389.64     31.35 o 
  -5   3   3     6736.45     6194.70     47.37 o 
  -4   3   3     2885.46     2704.61    124.41 o 
  -3   3   3     2741.49     2859.21     39.53 o 
  -2   3   3     1226.81     1447.18     54.42 o 
  -1   3   3     1491.55     1581.76     97.06 o 
   0   3   3     1322.62     1300.25     35.66 o 
   1   3   3        3.69        8.78     37.20 o 
   2   3   3      286.07      322.67     35.69 o 
   3   3   3      826.05      803.80     15.83 o 
   4   3   3      692.41      623.97     27.24 o 
   5   3   3      499.89      478.80     12.41 o 
   6   3   3       35.03       62.64     41.23 o 
   7   3   3      313.23      351.13     38.67 o 
   8   3   3     1650.27     1528.08     70.51 o 
   9   3   3      488.56      476.68     66.53 o 
  10   3   3     2610.18     2483.66     65.21 o 
  11   3   3      284.61      299.39     43.89 o 
  12   3   3      297.78      410.10     57.92 o 
  13   3   3     1663.71     1509.99     74.25 o 
  14   3   3     1206.09     1232.05     84.95 o 
  15   3   3      909.93      846.26     26.37 o 
  16   3   3      900.82      876.28     18.37 o 
  17   3   3      358.87      420.26     33.96 o 
  18   3   3      618.69      540.63     33.73 o 
  19   3   3      307.06      277.45     17.39 o 
  20   3   3       60.96       82.66     23.75 o 
  21   3   3      145.02      272.41     70.62 o 
  22   3   3      127.70      156.08     38.51 o 
 -21   4   3       15.46       18.10      1.66 o 
 -20   4   3       19.15       17.25     12.78 o 
 -19   4   3        1.70       27.53     31.49 o 
 -18   4   3        7.00       31.24     53.23 o 
 -17   4   3       77.10       75.96      5.05 o 
 -16   4   3       88.64      103.80     14.78 o 
 -15   4   3      513.77      456.31     24.52 o 
 -14   4   3      111.84      152.54     47.51 o 
 -13   4   3       23.32       50.96     39.94 o 
 -12   4   3      216.91      250.93     30.34 o 
 -11   4   3        0.23        1.99     13.76 o 
 -10   4   3       97.11      108.90     61.81 o 
  -9   4   3       30.24       29.75     40.08 o 
  -8   4   3       88.28       98.47     47.82 o 
  -7   4   3        4.86        8.49     10.17 o 
  -6   4   3       94.88       98.75     13.06 o 
  -5   4   3       88.68      105.97     19.35 o 
  -4   4   3      232.37      243.30     20.30 o 
  -3   4   3        9.32       19.37     21.66 o 
  -2   4   3        0.22       11.68     18.19 o 
  -1   4   3       20.32       55.11     67.59 o 
   0   4   3      234.03      261.59     71.72 o 
   1   4   3      165.49      167.54     11.61 o 
   2   4   3      220.72      222.29     40.68 o 
   3   4   3      714.72      769.07     31.10 o 
   4   4   3       16.36       29.12     20.45 o 
   5   4   3      786.06      744.26     30.50 o 
   6   4   3      864.30      813.91     35.29 o 
   7   4   3      160.11      140.48     14.68 o 
   8   4   3      524.48      495.26     29.17 o 
   9   4   3       26.80       36.57     23.97 o 
  10   4   3       39.58       74.09     20.51 o 
  11   4   3      128.84      175.88     43.73 o 
  12   4   3     1337.83     1335.51     77.92 o 
  13   4   3        9.03       20.15     16.31 o 
  14   4   3       89.83       95.99     27.83 o 
  15   4   3       24.98       35.78     29.41 o 
  16   4   3        4.03       17.63     23.84 o 
  17   4   3        6.78       17.08     48.41 o 
  18   4   3        1.31       19.79     12.34 o 
  19   4   3      242.29      255.81     40.00 o 
  20   4   3      107.15      148.60     57.59 o 
 -18   5   3      110.59      129.08     60.58 o 
 -17   5   3      436.74      449.29     77.03 o 
 -16   5   3        1.41       85.71     42.71 o 
 -15   5   3      221.19      229.63     14.99 o 
 -14   5   3      325.92      293.62      8.32 o 
 -13   5   3      190.20      282.09     80.63 o 
 -12   5   3      305.09      391.53    123.65 o 
 -11   5   3      266.96      278.17     22.26 o 
 -10   5   3      369.45      383.60     30.77 o 
  -9   5   3      508.61      598.97     55.54 o 
  -8   5   3      132.91      210.37     72.85 o 
  -7   5   3      240.41      328.38     45.67 o 
  -6   5   3      253.49      283.11     28.21 o 
  -5   5   3      320.28      385.37     75.65 o 
  -4   5   3      623.24      674.64     31.65 o 
  -3   5   3      472.30      495.67     63.34 o 
  -2   5   3      155.24      163.29     65.43 o 
  -1   5   3       10.46       28.20     44.12 o 
   0   5   3       76.71       83.70     24.53 o 
   1   5   3     1925.91     1830.61    141.89 o 
   2   5   3      364.60      434.13     60.98 o 
   3   5   3       71.75      128.78     77.06 o 
   4   5   3      268.08      273.29     14.84 o 
   5   5   3      532.73      566.25    116.73 o 
   6   5   3      252.30      217.74     27.31 o 
   7   5   3      510.63      496.68     40.93 o 
   8   5   3      511.21      562.68     57.54 o 
   9   5   3      379.26      458.74     61.63 o 
  10   5   3      205.94      184.23     25.63 o 
  11   5   3      475.54      448.66     28.10 o 
  12   5   3      140.85      180.54     43.13 o 
  13   5   3      206.97      251.65     40.50 o 
  14   5   3       44.29       70.24     65.12 o 
  15   5   3       14.50       99.71     70.40 o 
  16   5   3      136.84      149.16     42.56 o 
  17   5   3      123.36      167.79     36.60 o 
 -13   6   3        9.39       16.85     48.69 o 
 -12   6   3        0.45       11.76      8.46 o 
 -11   6   3        5.49       18.84     33.06 o 
 -10   6   3        3.59       12.61      9.35 o 
  -9   6   3       12.46       16.74      3.55 o 
  -8   6   3        5.14       34.24     34.34 o 
  -7   6   3       48.72       75.54     28.78 o 
  -6   6   3        1.67        8.64      8.90 o 
  -5   6   3      289.13      274.69     13.21 o 
  -4   6   3      134.97      207.91     81.60 o 
  -3   6   3      124.12      136.74     32.13 o 
  -2   6   3        5.65       30.30    107.19 o 
  -1   6   3       12.25       10.63      4.96 o 
   0   6   3      330.54      323.81      6.55 o 
   1   6   3     1308.73     1142.22     87.92 o 
   2   6   3        0.39       13.10     74.62 o 
   3   6   3       79.82       90.05     67.08 o 
   4   6   3      226.92      258.73     65.30 o 
   5   6   3       30.78       25.43      4.21 o 
   6   6   3      153.94      160.69     51.69 o 
   7   6   3        2.31       13.73     20.73 o 
   8   6   3        0.53        6.55     86.24 o 
   9   6   3        2.50       45.46    117.29 o 
  10   6   3       37.85       45.46     15.53 o 
  11   6   3       67.49      111.68     71.08 o 
 -26   0   4      105.31      104.38    117.66 o 
 -25   0   4      147.33      171.54     73.33 o 
 -24   0   4      151.99      249.17     99.52 o 
 -23   0   4      752.17      690.46      5.05 o 
 -22   0   4      193.70      247.11    116.73 o 
 -21   0   4     4404.20     4017.60     15.34 o 
 -20   0   4      285.65      370.76     54.62 o 
 -19   0   4      277.07      354.68     34.23 o 
 -18   0   4      137.36      198.29     31.61 o 
 -17   0   4      825.56      773.51     23.76 o 
 -16   0   4      142.28      184.83     27.56 o 
 -15   0   4      961.19     1051.14     28.35 o 
 -14   0   4       96.60       84.28     20.79 o 
 -13   0   4      832.88      853.98     31.26 o 
 -12   0   4       71.35       93.97     45.35 o 
 -11   0   4      649.40      649.40     87.94 o 
 -10   0   4        7.88       31.20     37.83 o 
  -9   0   4      903.19      914.82     49.11 o 
  -8   0   4       55.57       75.95     32.01 o 
  -7   0   4      395.25      411.23     43.90 o 
  -6   0   4        3.23       18.73     72.27 o 
  -5   0   4      332.54      344.15     25.45 o 
  -4   0   4      675.97      704.70     49.92 o 
  -3   0   4   119757.44   112860.48    232.52 o 
  -2   0   4      488.07      501.80     46.34 o 
  -1   0   4     1101.19     1239.31    130.20 o 
   0   0   4     3170.67     3269.15     92.78 o 
   1   0   4     1488.46     1413.72     40.17 o 
   2   0   4       11.96       42.10     50.70 o 
   3   0   4       14.80       38.72     45.82 o 
   4   0   4     1211.82     1165.79     49.51 o 
   5   0   4     4936.62     4914.41     29.55 o 
   6   0   4     1781.11     1740.26     26.68 o 
   7   0   4    17056.78    16488.88    595.80 o 
   8   0   4     9460.35     9254.17     95.03 o 
   9   0   4     2198.06     2033.97     27.67 o 
  10   0   4      577.37      617.27     43.27 o 
  11   0   4     1536.72     1498.26     33.39 o 
  12   0   4     1458.11     1543.26     23.06 o 
  13   0   4     3028.81     3130.08     65.38 o 
  14   0   4      223.40      345.70    128.89 o 
  15   0   4      943.93     1350.98     88.86 o 
  16   0   4      511.46      492.92     63.23 o 
  17   0   4       53.52       98.77     16.27 o 
  18   0   4      500.64      514.24     63.98 o 
  19   0   4      231.90      329.42     77.26 o 
  20   0   4        7.91       24.69     57.05 o 
  21   0   4      146.16      173.97     49.57 o 
  22   0   4        5.49       41.72    103.82 o 
  23   0   4       28.30       34.79      7.11 o 
  24   0   4      132.12      171.73     83.24 o 
 -26   1   4        8.16        3.05     18.54 o 
 -25   1   4       51.58       51.79     12.53 o 
 -24   1   4       19.37       25.82     17.83 o 
 -23   1   4       21.08       37.23     23.71 o 
 -22   1   4       18.55       20.49      3.93 o 
 -21   1   4       14.29       32.52     68.91 o 
 -20   1   4       23.74       27.13     24.84 o 
 -19   1   4        2.17       10.32     18.13 o 
 -18   1   4       15.00       26.03     22.72 o 
 -17   1   4       86.51      175.42     37.03 o 
 -16   1   4      165.41      161.83     27.10 o 
 -15   1   4      174.07      191.52     20.77 o 
 -14   1   4        0.52        3.41      9.08 o 
 -13   1   4      144.73      158.86     12.14 o 
 -12   1   4      351.96      330.17     17.41 o 
 -11   1   4       21.39       26.79     14.28 o 
 -10   1   4      406.80      406.02     29.57 o 
  -9   1   4     1555.51     1671.74     39.91 o 
  -8   1   4      488.11      452.74     30.44 o 
  -7   1   4     2443.99     2333.43     18.13 o 
  -6   1   4     4151.61     4267.70     41.17 o 
  -5   1   4     3038.24     2824.54     15.08 o 
  -4   1   4     1911.20     1985.46     35.73 o 
  -3   1   4    25336.94    24302.50    120.58 o 
  -2   1   4     3410.95     3259.19    120.12 o 
  -1   1   4      744.23      883.37    124.94 o 
   0   1   4     3456.74     3617.91     40.27 o 
   1   1   4      450.70      520.88     21.09 o 
   2   1   4     1152.03     1309.56     29.51 o 
   3   1   4        4.99        9.71     13.52 o 
   4   1   4        0.14        5.05     16.50 o 
   5   1   4      286.47      323.65     25.74 o 
   6   1   4      112.21      108.61     10.67 o 
   7   1   4       78.93      126.01     36.17 o 
   8   1   4      195.90      234.15     18.75 o 
   9   1   4      503.88      480.64     20.26 o 
  10   1   4      188.29      266.80     29.82 o 
  11   1   4      477.62      532.55     50.94 o 
  12   1   4      772.50      771.35     42.91 o 
  13   1   4     1265.45     1320.37     65.72 o 
  14   1   4     1853.84     2004.05     69.71 o 
  15   1   4      182.48      222.92     30.47 o 
  16   1   4      312.60      314.60     63.05 o 
  17   1   4       31.74       66.25     68.58 o 
  18   1   4      706.74      708.64     22.92 o 
  19   1   4       55.43       53.02     14.22 o 
  20   1   4        0.46        7.07     17.68 o 
  21   1   4       95.34       98.71     76.60 o 
  22   1   4        5.03        8.63     25.32 o 
  23   1   4       28.04       40.39     10.48 o 
  24   1   4       71.30       96.71      9.12 o 
 -25   2   4      234.13      273.75     31.31 o 
 -24   2   4      331.39      304.55     11.38 o 
 -23   2   4      206.77      209.81     66.88 o 
 -22   2   4       41.46       46.97     25.64 o 
 -21   2   4      122.03      144.94     27.33 o 
 -20   2   4      265.65      281.01     21.81 o 
 -19   2   4      223.46      233.37     24.89 o 
 -18   2   4      220.64      268.35     19.79 o 
 -17   2   4      252.38      209.72     24.51 o 
 -16   2   4       72.23      179.00     54.20 o 
 -15   2   4      901.25      970.25     49.98 o 
 -14   2   4      132.86      119.50     35.92 o 
 -13   2   4      367.80      397.76     25.06 o 
 -12   2   4      951.54      831.77    144.21 o 
 -11   2   4      289.76      336.29     29.69 o 
 -10   2   4       39.13       87.85     41.43 o 
  -9   2   4     6356.14     6119.10     39.32 o 
  -8   2   4     1534.83     1570.79     64.69 o 
  -7   2   4     4248.48     4116.29     38.30 o 
  -6   2   4     2594.00     2540.40     36.52 o 
  -5   2   4     4606.44     4538.26     50.52 o 
  -4   2   4     5458.46     5195.50    107.42 o 
  -3   2   4     8465.24     8003.05    165.27 o 
  -2   2   4     5741.98     5400.82     14.84 o 
  -1   2   4     5252.56     5013.01    113.22 o 
   0   2   4     8734.64     8468.08    105.60 o 
   1   2   4     1574.42     1613.39    123.54 o 
   2   2   4      382.89      378.91     11.09 o 
   3   2   4      990.87      929.00     14.42 o 
   4   2   4      291.95      313.80     24.14 o 
   5   2   4       22.38       24.40      8.57 o 
   6   2   4      624.83      661.56     28.38 o 
   7   2   4      278.96      288.07     18.74 o 
   8   2   4       46.88       76.60     37.20 o 
   9   2   4      827.90      758.09     32.91 o 
  10   2   4      383.44      458.68     48.35 o 
  11   2   4      908.43      792.19     42.38 o 
  12   2   4      123.04      142.39     35.62 o 
  13   2   4      655.69      661.58     33.72 o 
  14   2   4      185.93      235.50     36.08 o 
  15   2   4      428.76      386.31     25.83 o 
  16   2   4       71.18      115.65     26.16 o 
  17   2   4      813.98      757.19     17.34 o 
  18   2   4     1601.32     1615.48     40.43 o 
  19   2   4      634.32      632.87     42.30 o 
  20   2   4      402.64      363.01      5.14 o 
  21   2   4       79.56      103.69     11.60 o 
  22   2   4      259.74      278.48     32.85 o 
  23   2   4       49.41       53.45     21.50 o 
 -23   3   4        3.70        5.07      8.42 o 
 -22   3   4       80.22      102.22     29.35 o 
 -21   3   4       94.77      115.56     28.98 o 
 -20   3   4        1.19       14.04     61.88 o 
 -19   3   4       58.96       64.60     12.72 o 
 -18   3   4        1.93       10.04      2.05 o 
 -17   3   4       54.86       58.00     29.52 o 
 -16   3   4       18.24       38.43     31.76 o 
 -15   3   4      256.58      262.26     33.31 o 
 -14   3   4        3.03        4.67     51.21 o 
 -13   3   4       47.05       42.87     24.70 o 
 -12   3   4      278.79      247.52     13.19 o 
 -11   3   4      244.22      276.20     20.31 o 
 -10   3   4      157.61      177.28     17.32 o 
  -9   3   4        2.72        9.81     33.90 o 
  -8   3   4        0.13        4.72      8.17 o 
  -7   3   4      219.30      229.16     28.02 o 
  -6   3   4        1.07       15.67     31.86 o 
  -5   3   4       29.82       70.42     36.47 o 
  -4   3   4      129.22      189.95     21.37 o 
  -3   3   4      183.70      210.15     19.38 o 
  -2   3   4        9.81       23.16     25.30 o 
  -1   3   4        0.12       15.75     11.42 o 
   0   3   4      163.31      171.24     54.39 o 
   1   3   4      286.25      329.49     30.07 o 
   2   3   4      194.59      233.58     32.05 o 
   3   3   4     3024.15     2940.61     26.92 o 
   4   3   4     2016.27     1959.03     37.16 o 
   5   3   4      270.83      320.78     28.63 o 
   6   3   4       41.05      106.84     32.37 o 
   7   3   4      178.65      258.21     47.87 o 
   8   3   4        1.57        3.72      9.03 o 
   9   3   4       52.74       82.42     41.22 o 
  10   3   4       16.98       25.84      9.39 o 
  11   3   4     1813.15     2046.42     49.39 o 
  12   3   4      230.16      255.62     21.86 o 
  13   3   4      790.20      804.63     46.44 o 
  14   3   4      179.10      235.72     15.43 o 
  15   3   4      129.30      130.61     37.58 o 
  16   3   4        1.12        4.23     23.79 o 
  17   3   4       76.19       90.58     18.24 o 
  18   3   4        5.63       20.36     37.75 o 
  19   3   4      101.78      115.00     40.16 o 
  20   3   4        5.32       19.80     10.00 o 
  21   3   4      253.44      401.16     71.23 o 
  22   3   4        4.19       40.84     56.52 o 
 -21   4   4       85.86      116.54     39.13 o 
 -20   4   4      103.05      164.11     23.67 o 
 -19   4   4      190.66      162.31     24.84 o 
 -18   4   4      358.95      368.31     39.20 o 
 -17   4   4       46.02       70.24     24.25 o 
 -16   4   4      517.45      515.73     26.54 o 
 -15   4   4      200.13      257.96     60.09 o 
 -14   4   4      418.07      475.13     39.94 o 
 -13   4   4      340.53      340.09     29.90 o 
 -12   4   4      203.96      203.61     42.56 o 
 -11   4   4      496.84      518.91     39.84 o 
 -10   4   4      387.80      457.48     48.15 o 
  -9   4   4       50.06       69.31     39.80 o 
  -8   4   4      225.90      228.47     42.70 o 
  -7   4   4       78.04       75.86     14.08 o 
  -6   4   4     3425.38     3394.94     55.00 o 
  -5   4   4     1193.27     1263.07     28.36 o 
  -4   4   4       85.88       85.63     15.22 o 
  -3   4   4       15.57       37.00     56.65 o 
  -2   4   4      323.89      323.37     25.10 o 
  -1   4   4      146.61      163.09     17.50 o 
   0   4   4      754.04      746.59     14.95 o 
   1   4   4      584.10      593.20     31.25 o 
   2   4   4      405.48      425.46     27.25 o 
   3   4   4     1125.96     1263.73     37.53 o 
   4   4   4      468.77      509.75     18.65 o 
   5   4   4      216.56      235.89     38.43 o 
   6   4   4      986.25      940.97     25.53 o 
   7   4   4      264.53      327.06     36.95 o 
   8   4   4      493.47      449.41     43.68 o 
   9   4   4      446.17      482.63     42.22 o 
  10   4   4      374.72      365.59     55.34 o 
  11   4   4       34.14       73.96     69.86 o 
  12   4   4     1517.55     1336.09     34.51 o 
  13   4   4      308.61      283.40     23.20 o 
  14   4   4      635.64      719.59     87.31 o 
  15   4   4      335.74      345.65     54.57 o 
  16   4   4      330.81      417.43     61.08 o 
  17   4   4      143.31      276.28     89.92 o 
  18   4   4       21.42       44.76     20.09 o 
  19   4   4       56.17       91.36     40.43 o 
 -18   5   4      204.45      270.25     49.77 o 
 -17   5   4      188.15      214.36     16.49 o 
 -16   5   4      114.01      200.05     43.23 o 
 -15   5   4        0.63       18.18     31.85 o 
 -14   5   4        3.75        3.03      7.67 o 
 -13   5   4        0.82        8.71     34.77 o 
 -12   5   4        9.75       25.07     24.47 o 
 -11   5   4      144.18      156.22     53.31 o 
 -10   5   4        1.40       17.68     18.08 o 
  -9   5   4      110.96      114.45     58.77 o 
  -8   5   4       13.47       49.63     80.00 o 
  -7   5   4        4.66       52.11     79.64 o 
  -6   5   4     1272.19     1205.16     12.70 o 
  -5   5   4      201.66      264.04     32.17 o 
  -4   5   4        9.09       22.66     14.76 o 
  -3   5   4      251.80      307.11     52.47 o 
  -2   5   4      214.50      239.38     52.88 o 
  -1   5   4      661.00      726.87     48.26 o 
   0   5   4      464.40      503.13     31.32 o 
   1   5   4       44.75       76.05     36.96 o 
   2   5   4       44.92       59.07     70.39 o 
   3   5   4        0.43        0.00     18.56 o 
   4   5   4       30.79       28.57     20.95 o 
   5   5   4       30.17       34.17     17.48 o 
   6   5   4      193.91      190.59     75.61 o 
   7   5   4       28.17       62.95     79.23 o 
   8   5   4       14.56       29.49     48.93 o 
   9   5   4       67.93      104.43     80.06 o 
  10   5   4      125.31      138.68     24.04 o 
  11   5   4        6.80       28.87     53.50 o 
  12   5   4      135.56      196.73     49.57 o 
  13   5   4       17.61       19.47      8.49 o 
  14   5   4       25.72       40.98     13.37 o 
  15   5   4        6.43       22.46     80.70 o 
  16   5   4       17.53       20.29     11.74 o 
 -12   6   4      157.62      213.62     41.99 o 
 -11   6   4      186.31      253.37     37.08 o 
 -10   6   4      217.22      247.20     68.64 o 
  -9   6   4      134.32      119.37     44.99 o 
  -8   6   4      280.65      368.60     72.29 o 
  -7   6   4      316.59      407.76     79.35 o 
  -6   6   4      541.81      552.36     70.68 o 
  -5   6   4      456.50      455.56     53.51 o 
  -4   6   4      149.62      195.04     35.26 o 
  -3   6   4       38.08      107.99     21.70 o 
  -2   6   4      426.70      454.23     48.01 o 
  -1   6   4      229.37      229.94     12.81 o 
   0   6   4      671.17      654.17    110.18 o 
   1   6   4       95.23      125.89     23.57 o 
   2   6   4       48.32       85.35     45.36 o 
   3   6   4       85.80       92.12     20.76 o 
   4   6   4       44.91       58.76     47.23 o 
   5   6   4        3.99       21.66     65.15 o 
   6   6   4      141.00      269.63     81.44 o 
   7   6   4       54.27      119.74     48.34 o 
   8   6   4       81.08      138.68     44.52 o 
   9   6   4      172.54      207.14     27.03 o 
  10   6   4      474.87      412.33     55.56 o 
  11   6   4      268.03      349.59     66.20 o 
 -25   1   5       89.06      176.16     51.61 o 
 -24   1   5      390.68      414.66     30.32 o 
 -23   1   5      359.17      393.29     30.02 o 
 -22   1   5     1425.15     1493.62     61.76 o 
 -21   1   5       67.11      100.99     69.45 o 
 -20   1   5        2.41        7.63     20.45 o 
 -19   1   5     1122.82     1173.26     48.82 o 
 -18   1   5     1111.44     1028.41     91.77 o 
 -17   1   5     1265.64     1258.07     31.63 o 
 -16   1   5     1685.95     1744.47     50.09 o 
 -15   1   5      201.67      170.96     57.84 o 
 -14   1   5     1296.10     1363.57     36.33 o 
 -13   1   5      231.20      269.40     36.32 o 
 -12   1   5      877.38      967.90     33.38 o 
 -11   1   5       76.20      142.06     19.91 o 
 -10   1   5      160.84      182.26     15.65 o 
  -9   1   5        2.79       23.48     21.24 o 
  -8   1   5     1412.45     1379.79     20.80 o 
  -7   1   5       40.90       42.58      8.79 o 
  -6   1   5     4381.87     4260.24     84.86 o 
  -5   1   5     4745.34     4507.62     61.99 o 
  -4   1   5    10289.96     9813.00     41.79 o 
  -3   1   5     4308.28     4198.17     36.54 o 
  -2   1   5     6500.82     6190.35     28.70 o 
  -1   1   5     6543.10     6112.26     43.67 o 
   0   1   5      682.23      688.57     22.15 o 
   1   1   5      968.17      930.19     19.65 o 
   2   1   5      867.38      865.84     49.04 o 
   3   1   5     1790.85     1912.23     30.98 o 
   4   1   5     2013.82     1924.07    111.91 o 
   5   1   5        7.03       32.43     39.29 o 
   6   1   5     9413.63     8841.76     63.63 o 
   7   1   5     1025.85      915.61     37.53 o 
   8   1   5       15.52       22.23     11.35 o 
   9   1   5      593.82      578.79     24.86 o 
  10   1   5      298.26      263.56     27.19 o 
  11   1   5      296.82      315.70     30.92 o 
  12   1   5     1957.82     1858.37     29.53 o 
  13   1   5      210.27      207.61     24.70 o 
  14   1   5      511.96      512.57     65.78 o 
  15   1   5      793.08      727.74     19.30 o 
  16   1   5      436.97      461.88     23.15 o 
  17   1   5     1201.76     1135.30     57.67 o 
  18   1   5      430.70      476.41     39.73 o 
  19   1   5      297.51      354.08     43.85 o 
  20   1   5      278.60      220.40     61.05 o 
  21   1   5       61.57       71.86     27.48 o 
  22   1   5       56.62       56.54      4.58 o 
  23   1   5        6.16       36.78     37.80 o 
 -25   2   5       53.92       59.58     72.92 o 
 -24   2   5        1.19       34.56     44.90 o 
 -23   2   5       31.53       49.86     46.91 o 
 -22   2   5        1.55        5.06      8.38 o 
 -21   2   5        4.00       15.01      7.04 o 
 -20   2   5       16.85       13.43      4.36 o 
 -19   2   5        0.28        9.67     31.39 o 
 -18   2   5      166.73      188.13     10.90 o 
 -17   2   5        5.74       14.35      9.07 o 
 -16   2   5       50.86      106.27     52.54 o 
 -15   2   5      372.19      326.99      5.37 o 
 -14   2   5       62.81       64.65     21.58 o 
 -13   2   5      709.72      691.02     13.88 o 
 -12   2   5       72.86      125.37     32.50 o 
 -11   2   5       17.61       27.30     35.14 o 
 -10   2   5       59.04       68.32     17.33 o 
  -9   2   5      103.50      120.52     20.36 o 
  -8   2   5       62.83       58.39     18.03 o 
  -7   2   5        1.17       14.21     22.75 o 
  -6   2   5       71.88       71.16     12.18 o 
  -5   2   5        0.91       20.47     17.30 o 
  -4   2   5      106.67      119.12      4.74 o 
  -3   2   5      627.90      707.23     42.89 o 
  -2   2   5       17.35       21.08      5.17 o 
  -1   2   5     1872.94     1858.30     33.14 o 
   0   2   5      513.68      454.39     50.26 o 
   1   2   5     4249.00     4242.69     39.53 o 
   2   2   5       17.49       46.09     26.39 o 
   3   2   5        2.58       18.41     13.25 o 
   4   2   5      206.70      243.95     21.79 o 
   5   2   5       26.10       62.46     29.46 o 
   6   2   5      571.12      589.34     28.60 o 
   7   2   5      214.93      293.22     22.22 o 
   8   2   5       91.79      128.65     14.66 o 
   9   2   5      125.55      167.19     20.34 o 
  10   2   5      134.10      130.20     20.32 o 
  11   2   5      521.68      510.88     33.95 o 
  12   2   5     2244.25     2012.64    121.87 o 
  13   2   5      173.15      214.62     26.69 o 
  14   2   5     1304.25     1445.88    105.41 o 
  15   2   5       39.25       92.26     19.43 o 
  16   2   5        2.21       14.62     22.99 o 
  17   2   5        6.42       16.16     11.93 o 
  18   2   5        1.57        1.63     55.16 o 
  19   2   5       17.91       16.00      3.53 o 
  20   2   5       28.09       67.28     59.02 o 
  21   2   5       38.83       49.13     32.95 o 
  22   2   5        3.49       14.28      8.80 o 
 -23   3   5       72.38       73.21     10.63 o 
 -22   3   5       31.90       67.19     26.77 o 
 -21   3   5      191.99      212.19     18.42 o 
 -20   3   5       91.58      108.34     25.17 o 
 -19   3   5      168.54      169.90     24.24 o 
 -18   3   5       18.65       57.41     43.23 o 
 -17   3   5       15.33       24.99      9.99 o 
 -16   3   5      187.77      183.74     46.08 o 
 -15   3   5       72.20       79.60     10.03 o 
 -14   3   5       15.96       39.61     41.76 o 
 -13   3   5      671.75      734.84     62.13 o 
 -12   3   5       71.57       83.60     28.22 o 
 -11   3   5      165.83      146.24      9.49 o 
 -10   3   5       81.91       63.67     15.06 o 
  -9   3   5      346.66      397.70     36.52 o 
  -8   3   5        6.68       39.97     58.52 o 
  -7   3   5      347.94      336.16     20.18 o 
  -6   3   5      178.62      169.39     16.81 o 
  -5   3   5      354.80      367.15     32.46 o 
  -4   3   5      460.68      486.53     48.99 o 
  -3   3   5     1173.28     1451.93     57.56 o 
  -2   3   5      458.04      405.96     17.58 o 
  -1   3   5     2016.77     1991.52    117.37 o 
   0   3   5     1736.65     1757.67    118.34 o 
   1   3   5     1019.45     1131.54     85.98 o 
   2   3   5     1836.24     2019.18     49.54 o 
   3   3   5      426.71      426.59     51.60 o 
   4   3   5      162.67      150.62     17.42 o 
   5   3   5     1808.78     1753.80     96.65 o 
   6   3   5       10.82       27.80      9.86 o 
   7   3   5     1093.31     1012.52     42.17 o 
   8   3   5       86.06      104.26      9.55 o 
   9   3   5      490.82      468.76      9.24 o 
  10   3   5      104.72      121.00     35.40 o 
  11   3   5       23.43       53.10     32.04 o 
  12   3   5       17.39       52.42     39.31 o 
  13   3   5       86.94      113.60     41.24 o 
  14   3   5      124.32      156.89     20.14 o 
  15   3   5      277.05      326.29     33.16 o 
  16   3   5      245.95      296.38     27.48 o 
  17   3   5      164.27      167.32     60.76 o 
  18   3   5      417.95      399.02     14.14 o 
  19   3   5      396.89      379.13     17.83 o 
  20   3   5      191.44      279.85     66.58 o 
  21   3   5      402.89      377.99      8.72 o 
 -21   4   5        0.26        4.27      7.96 o 
 -20   4   5       26.74       35.80     39.35 o 
 -19   4   5       11.09       12.98     13.03 o 
 -18   4   5      213.56      270.92     34.91 o 
 -17   4   5       35.90       56.82     23.29 o 
 -16   4   5      142.03      185.89     25.77 o 
 -15   4   5        0.33       16.83     57.86 o 
 -14   4   5       89.55       73.12      6.93 o 
 -13   4   5       74.46       92.97     45.54 o 
 -12   4   5        0.01        0.88     20.50 o 
 -11   4   5       49.06       86.58     67.13 o 
 -10   4   5       76.10       79.66     13.25 o 
  -9   4   5       11.23       38.25     31.51 o 
  -8   4   5       60.43       86.11     76.33 o 
  -7   4   5     4063.91     3810.82     48.54 o 
  -6   4   5       46.06       61.19     19.14 o 
  -5   4   5       37.71       66.55     47.79 o 
  -4   4   5        2.58        9.61      9.32 o 
  -3   4   5       25.07       35.57      8.53 o 
  -2   4   5       13.06        7.58     17.83 o 
  -1   4   5       10.42       29.69     11.96 o 
   0   4   5       34.34       28.63     15.08 o 
   1   4   5        1.11       10.58      8.35 o 
   2   4   5       67.10       69.84     14.58 o 
   3   4   5      339.78      344.68     26.67 o 
   4   4   5      178.72      195.95     34.63 o 
   5   4   5      121.46      146.68     56.77 o 
   6   4   5      148.02      139.75     24.04 o 
   7   4   5       45.06       69.73     72.98 o 
   8   4   5      122.83      151.09     76.01 o 
   9   4   5        4.38       41.02     68.25 o 
  10   4   5       54.21       93.54     43.45 o 
  11   4   5      676.17      653.04     24.15 o 
  12   4   5       12.78       37.13     28.68 o 
  13   4   5      177.23      225.20     44.62 o 
  14   4   5      130.98      118.87     12.56 o 
  15   4   5        2.69        6.49     15.38 o 
  16   4   5        3.35       28.04     49.49 o 
  17   4   5       28.92       40.94     19.53 o 
  18   4   5       83.14       66.60     16.37 o 
  19   4   5       19.59       33.11     13.73 o 
 -17   5   5      153.67      161.42     37.51 o 
 -16   5   5      322.90      323.61     31.96 o 
 -15   5   5      670.48      615.51     31.11 o 
 -14   5   5      392.06      429.89     48.69 o 
 -13   5   5      293.76      269.36     33.56 o 
 -12   5   5      344.11      328.14     27.42 o 
 -11   5   5      208.17      182.13     27.59 o 
 -10   5   5      179.24      214.00     27.73 o 
  -9   5   5      579.04      606.35     39.59 o 
  -8   5   5       56.14       40.60     29.37 o 
  -7   5   5     2106.00     2074.20     75.57 o 
  -6   5   5      567.55      523.07     21.89 o 
  -5   5   5       44.33       34.31     27.82 o 
  -4   5   5      355.06      393.05     43.16 o 
  -3   5   5      517.32      519.58     25.82 o 
  -2   5   5      540.44      474.64     24.41 o 
  -1   5   5     1065.20      986.94     24.63 o 
   0   5   5      164.37      156.22     18.32 o 
   1   5   5      466.91      569.27     68.69 o 
   2   5   5      267.84      262.83     99.52 o 
   3   5   5      580.60      595.63     53.72 o 
   4   5   5      801.28      764.97     28.24 o 
   5   5   5      327.98      370.26     45.64 o 
   6   5   5       46.14       62.01     24.79 o 
   7   5   5      250.13      266.89     26.19 o 
   8   5   5      463.49      379.38      8.60 o 
   9   5   5     1031.07      990.01     68.19 o 
  10   5   5      322.04      360.38     48.30 o 
  11   5   5      187.30      198.85     24.44 o 
  12   5   5      205.90      274.00     49.79 o 
  13   5   5      204.79      231.73     27.48 o 
  14   5   5      465.94      416.33     52.48 o 
  15   5   5      184.06      289.15     49.59 o 
 -12   6   5        8.42       26.61     28.66 o 
 -11   6   5        5.23       22.22     64.55 o 
 -10   6   5        1.03       21.49     42.75 o 
  -9   6   5       34.22       56.01     37.75 o 
  -8   6   5       25.53       30.09      8.88 o 
  -7   6   5      108.28       96.74     12.35 o 
  -6   6   5       53.18       62.62     39.71 o 
  -5   6   5       30.85       75.92     53.21 o 
  -4   6   5       72.18       77.46     48.41 o 
  -3   6   5       38.57       40.72     27.23 o 
  -2   6   5       52.70       91.54     63.21 o 
  -1   6   5        1.07       48.43     72.17 o 
   0   6   5      232.99      358.60    112.61 o 
   1   6   5       23.34       29.59     16.46 o 
   2   6   5      115.11      132.52     64.21 o 
   3   6   5        1.34        6.14     37.17 o 
   4   6   5       48.98       49.48     10.42 o 
   5   6   5       47.48      144.04     56.10 o 
   6   6   5      233.45      288.46     44.90 o 
   7   6   5       20.54       23.45     32.44 o 
   8   6   5      143.21      284.10     79.45 o 
   9   6   5        6.51        8.73     15.81 o 
  10   6   5        6.22       13.58     54.89 o 
 -26   0   6       27.66       25.63     74.26 o 
 -25   0   6      160.24      159.57      8.79 o 
 -24   0   6      147.52      223.54     61.36 o 
 -23   0   6        1.33       23.94     46.77 o 
 -22   0   6     1047.85     1004.35      3.18 o 
 -21   0   6       46.57       84.74    107.19 o 
 -20   0   6      951.00      933.45    124.40 o 
 -19   0   6      453.01      455.69      9.73 o 
 -18   0   6     1479.12     1553.39     91.10 o 
 -17   0   6      718.21      666.76     37.03 o 
 -16   0   6     1120.32     1130.25     15.96 o 
 -15   0   6     1803.97     1810.13     57.83 o 
 -14   0   6      369.45      414.00     35.62 o 
 -13   0   6     3076.01     2940.60     80.75 o 
 -12   0   6      144.30      147.17     18.28 o 
 -11   0   6     1025.87     1092.84      7.62 o 
 -10   0   6      871.28      838.91     20.37 o 
  -9   0   6      238.20      313.41     49.94 o 
  -8   0   6       80.78      127.86     18.37 o 
  -7   0   6      399.02      372.13     14.18 o 
  -6   0   6       26.84       53.31     32.69 o 
  -5   0   6       94.11      126.83     11.32 o 
  -4   0   6        3.71       12.43     53.71 o 
  -3   0   6        8.47       17.58     93.16 o 
  -2   0   6       28.68       60.05     55.37 o 
  -1   0   6      279.77      283.03      6.36 o 
   0   0   6       62.00       99.89    108.87 o 
   1   0   6        3.17        8.05      7.86 o 
   2   0   6     1839.80     2114.47     62.63 o 
   3   0   6      344.89      360.99     37.69 o 
   4   0   6      177.13      209.30     27.87 o 
   5   0   6    12593.50    12389.15     44.45 o 
   6   0   6       27.49       58.35     55.21 o 
   7   0   6     2064.60     2259.83     64.29 o 
   8   0   6      325.81      409.86     85.05 o 
   9   0   6      375.69      379.85      9.26 o 
  10   0   6     2277.14     2360.92     60.80 o 
  11   0   6      111.30      136.85     11.79 o 
  12   0   6      796.72      733.02     38.63 o 
  13   0   6     2318.17     2212.42      4.68 o 
  14   0   6      323.23      429.69     72.02 o 
  15   0   6      111.60      111.49      4.12 o 
  16   0   6        2.90       40.22     79.32 o 
  17   0   6      947.81      881.64      8.42 o 
  18   0   6     1165.04     1067.02     83.06 o 
  19   0   6      336.99      317.08     58.74 o 
  20   0   6       30.77       58.93     84.55 o 
  21   0   6      227.14      327.93     82.50 o 
  22   0   6       53.23       80.81     86.61 o 
  23   0   6      125.48      252.16    120.28 o 
 -25   1   6        5.83       17.20     63.94 o 
 -24   1   6        0.06        3.76      1.77 o 
 -23   1   6       19.36       27.28     55.99 o 
 -22   1   6      609.96      605.23     22.26 o 
 -21   1   6      184.36      281.77     50.15 o 
 -20   1   6       30.35       62.54     47.33 o 
 -19   1   6       24.15       21.12     12.45 o 
 -18   1   6       92.30      172.31     36.52 o 
 -17   1   6        1.49       24.19     32.64 o 
 -16   1   6        0.09        6.52      6.98 o 
 -15   1   6        1.85        4.99      3.46 o 
 -14   1   6      466.70      490.70     11.33 o 
 -13   1   6      138.98      186.85     20.50 o 
 -12   1   6      221.67      269.46     20.18 o 
 -11   1   6      836.83      812.61     33.28 o 
 -10   1   6      453.80      500.95     21.40 o 
  -9   1   6       74.15      116.86     25.52 o 
  -8   1   6     1457.23     1506.52     23.36 o 
  -7   1   6        0.72        6.26      9.18 o 
  -6   1   6       98.34      104.79     29.85 o 
  -5   1   6     1687.82     1742.91     60.96 o 
  -4   1   6      894.29      928.64     51.49 o 
  -3   1   6      407.28      480.40     43.29 o 
  -2   1   6      217.39      208.15     25.94 o 
  -1   1   6     1239.97     1227.88     20.87 o 
   0   1   6       24.92       28.66     13.53 o 
   1   1   6     1503.00     1517.60     58.50 o 
   2   1   6      909.37      899.49     29.77 o 
   3   1   6      665.97      680.93     27.04 o 
   4   1   6      104.81      141.74     19.45 o 
   5   1   6        3.09       27.54     19.54 o 
   6   1   6        2.09       20.02     23.16 o 
   7   1   6      468.66      427.75     14.71 o 
   8   1   6      380.51      443.44     37.73 o 
   9   1   6       54.82       74.08     28.22 o 
  10   1   6      507.12      512.39     13.17 o 
  11   1   6      251.44      255.61     22.38 o 
  12   1   6       95.54      134.07     35.07 o 
  13   1   6      102.80      223.93     47.75 o 
  14   1   6        8.67        4.47     16.68 o 
  15   1   6        0.11        2.75      7.51 o 
  16   1   6        9.44       48.91     61.07 o 
  17   1   6      205.68      308.82     58.38 o 
  18   1   6      189.08      169.55     31.43 o 
  19   1   6      322.98      373.23     55.38 o 
  20   1   6        0.31        2.50     37.15 o 
  21   1   6       95.49      152.73     60.82 o 
  22   1   6        0.26       24.63     55.78 o 
  23   1   6       70.03      102.17     50.13 o 
 -24   2   6      274.80      238.32      2.99 o 
 -23   2   6      195.56      259.74     35.29 o 
 -22   2   6      460.17      397.14     24.47 o 
 -21   2   6      151.45      168.01     17.71 o 
 -20   2   6      420.93      427.36     14.32 o 
 -19   2   6      421.54      379.22     32.23 o 
 -18   2   6      414.63      458.95     51.18 o 
 -17   2   6      626.36      574.86     20.52 o 
 -16   2   6      141.20      143.14     52.00 o 
 -15   2   6      887.15      805.67     10.99 o 
 -14   2   6     1708.49     1574.16     73.82 o 
 -13   2   6      619.11      599.94     30.25 o 
 -12   2   6      785.83      726.93     36.42 o 
 -11   2   6      182.66      220.77     20.27 o 
 -10   2   6      469.17      422.31      4.98 o 
  -9   2   6     1068.52     1118.78    103.61 o 
  -8   2   6      176.41      195.46     26.77 o 
  -7   2   6     1408.50     1466.73     48.28 o 
  -6   2   6      166.07      132.88     42.83 o 
  -5   2   6      236.84      282.82     23.41 o 
  -4   2   6    13816.55    13096.37     85.13 o 
  -3   2   6     4068.42     3756.25     46.70 o 
  -2   2   6     5440.10     5179.87     57.36 o 
  -1   2   6     1713.44     1835.16     81.38 o 
   0   2   6     1716.57     1725.87     47.91 o 
   1   2   6     5369.57     5308.78     70.18 o 
   2   2   6     2605.13     2445.96     41.80 o 
   3   2   6     3216.06     3046.91     17.22 o 
   4   2   6     5520.08     5263.61     99.08 o 
   5   2   6     2323.10     2217.02     58.31 o 
   6   2   6     3972.95     3565.12    122.14 o 
   7   2   6     2263.41     2274.68     39.85 o 
   8   2   6     2772.12     2594.81    153.26 o 
   9   2   6     1588.43     1604.31     72.04 o 
  10   2   6      154.82      175.17     29.50 o 
  11   2   6     1044.57     1194.89     51.78 o 
  12   2   6       10.88        4.88     12.74 o 
  13   2   6      781.25      760.72     24.88 o 
  14   2   6      920.99      892.44     50.80 o 
  15   2   6      150.39      146.44      9.18 o 
  16   2   6      804.53      717.55     16.02 o 
  17   2   6      279.16      250.57     21.76 o 
  18   2   6      275.18      282.07     25.17 o 
  19   2   6      374.16      424.18     59.55 o 
  20   2   6      153.83      165.78     35.17 o 
  21   2   6       92.59      185.15     39.44 o 
  22   2   6      346.35      355.61     49.28 o 
 -23   3   6        2.74        9.16      9.84 o 
 -22   3   6      131.43      190.61     34.28 o 
 -21   3   6       26.61       69.15     47.16 o 
 -20   3   6       28.85       28.56     11.46 o 
 -19   3   6        0.01       11.48     22.43 o 
 -18   3   6       28.99       37.50     11.34 o 
 -17   3   6      487.76      501.60     32.13 o 
 -16   3   6      274.65      377.74     52.95 o 
 -15   3   6        0.60       24.24     31.62 o 
 -14   3   6       38.45       46.08     26.60 o 
 -13   3   6        4.46       29.88     40.74 o 
 -12   3   6      151.41      163.64     37.42 o 
 -11   3   6       79.94       86.76     30.23 o 
 -10   3   6       69.85       95.28     41.57 o 
  -9   3   6      100.14      147.02     87.93 o 
  -8   3   6       59.17       52.01      4.14 o 
  -7   3   6       27.23       38.14     15.00 o 
  -6   3   6        8.37       22.45     18.51 o 
  -5   3   6      152.49      155.85     24.47 o 
  -4   3   6      154.02      174.15     19.58 o 
  -3   3   6        9.38       14.76      9.84 o 
  -2   3   6       12.74       22.87     15.11 o 
  -1   3   6      470.08      454.77     45.72 o 
   0   3   6      111.49      167.80     31.04 o 
   1   3   6      189.54      197.77     37.64 o 
   2   3   6       12.94       38.39     49.01 o 
   3   3   6      245.48      277.72     20.92 o 
   4   3   6      202.23      195.41     20.81 o 
   5   3   6        6.62       29.33     10.81 o 
   6   3   6      120.82      195.29     29.17 o 
   7   3   6       85.67      101.65      7.06 o 
   8   3   6      173.25      172.30     54.81 o 
   9   3   6       53.62       67.48     49.67 o 
  10   3   6     2257.36     2371.37     76.35 o 
  11   3   6      402.21      423.24     19.07 o 
  12   3   6      576.58      610.47     25.26 o 
  13   3   6     1775.55     1785.47     45.44 o 
  14   3   6      133.18      112.31     13.96 o 
  15   3   6       73.79       70.23      8.18 o 
  16   3   6      302.96      338.19     26.02 o 
  17   3   6       10.91       22.25     19.69 o 
  18   3   6        0.00       18.27     58.35 o 
  19   3   6       68.71      117.63     16.54 o 
  20   3   6       42.40       52.61     16.09 o 
 -20   4   6       12.79       40.04     66.07 o 
 -19   4   6        5.54       19.04     48.21 o 
 -18   4   6       44.09       91.70     39.66 o 
 -17   4   6      346.36      300.08     23.66 o 
 -16   4   6      645.23      686.17     48.29 o 
 -15   4   6      252.40      330.82     56.50 o 
 -14   4   6      679.03      613.62     28.53 o 
 -13   4   6      296.82      318.87     84.19 o 
 -12   4   6      600.06      588.07     64.48 o 
 -11   4   6      247.70      292.50     32.84 o 
 -10   4   6      612.37      596.60     37.66 o 
  -9   4   6        1.92        4.66     49.37 o 
  -8   4   6      299.70      299.57     20.30 o 
  -7   4   6      326.15      348.81     27.22 o 
  -6   4   6      599.87      578.84     32.11 o 
  -5   4   6     1123.17     1048.32     22.94 o 
  -4   4   6       27.57       45.29     10.30 o 
  -3   4   6      103.57      104.70     26.46 o 
  -2   4   6       23.92       24.45     19.69 o 
  -1   4   6       50.05       93.21     14.36 o 
   0   4   6      442.00      423.70     18.47 o 
   1   4   6        7.66      115.77     51.03 o 
   2   4   6      815.16      954.54     55.63 o 
   3   4   6      506.97      478.87     14.61 o 
   4   4   6      131.62      136.33     62.04 o 
   5   4   6      172.72      255.65     64.09 o 
   6   4   6     1216.67     1147.75     28.02 o 
   7   4   6      163.26      188.50     61.92 o 
   8   4   6     1589.48     1609.26     50.51 o 
   9   4   6      130.14      169.20     18.63 o 
  10   4   6       78.28      218.60     77.20 o 
  11   4   6      193.69      202.51     54.16 o 
  12   4   6      312.10      436.97     63.05 o 
  13   4   6      164.81      175.30     60.18 o 
  14   4   6      277.48      270.71     20.06 o 
  15   4   6      215.56      206.08     41.90 o 
  16   4   6       79.47      101.21     34.11 o 
  17   4   6      115.32      128.66     27.12 o 
  18   4   6       28.15       38.43     37.98 o 
 -17   5   6       31.13       55.67     28.93 o 
 -16   5   6        1.99       21.77     32.87 o 
 -15   5   6      116.63      116.06     28.62 o 
 -14   5   6      103.89      125.79     49.18 o 
 -13   5   6      144.60      195.42     23.66 o 
 -12   5   6       57.43       68.45     64.62 o 
 -11   5   6      125.02      128.62     27.55 o 
 -10   5   6        1.81       23.69     79.56 o 
  -9   5   6       51.96      137.83     51.01 o 
  -8   5   6      775.64      743.84     62.20 o 
  -7   5   6       12.39       22.24     47.01 o 
  -6   5   6        9.89       14.90     10.04 o 
  -5   5   6       12.75       13.99     38.97 o 
  -4   5   6       55.88       65.25     44.01 o 
  -3   5   6      177.23      215.40     18.15 o 
  -2   5   6       57.94       86.19     43.20 o 
  -1   5   6        1.71       19.98     12.74 o 
   0   5   6       88.29      133.77     22.50 o 
   1   5   6       19.59       30.84      8.82 o 
   2   5   6       49.77       55.71     10.01 o 
   3   5   6        4.75       11.00      8.51 o 
   4   5   6      319.92      289.40     15.53 o 
   5   5   6      222.48      269.47     41.15 o 
   6   5   6      108.03      204.16     54.99 o 
   7   5   6       52.88       86.66     25.85 o 
   8   5   6        8.12       29.47     55.82 o 
   9   5   6        6.00       32.60     62.97 o 
  10   5   6       30.84       53.09     26.85 o 
  11   5   6        4.30       14.31     16.56 o 
  12   5   6       43.60       37.34     48.84 o 
  13   5   6        9.38       32.59     35.90 o 
  14   5   6       28.57       35.97     25.44 o 
 -11   6   6      282.25      272.41     34.11 o 
 -10   6   6       39.32       47.04     12.53 o 
  -9   6   6       26.46       41.18     39.60 o 
  -8   6   6        7.47       14.28     20.20 o 
  -7   6   6       63.78      120.19     37.41 o 
  -6   6   6      173.30      261.36     50.07 o 
  -5   6   6      237.72      221.40     46.85 o 
  -4   6   6       35.63      102.74     22.02 o 
  -3   6   6        5.68        7.24     14.74 o 
  -2   6   6      263.78      223.48     30.77 o 
  -1   6   6      974.89     1207.51    121.97 o 
   0   6   6      583.17      536.69     32.18 o 
   1   6   6      205.48      181.25     66.31 o 
   2   6   6      321.92      314.00     24.32 o 
   3   6   6      307.59      335.63     56.67 o 
   4   6   6       31.01       19.84     15.15 o 
   5   6   6       53.87       62.50      9.27 o 
   6   6   6       50.77       69.15     34.22 o 
   7   6   6      108.99      205.83     79.10 o 
   8   6   6       22.85       85.65     45.68 o 
   9   6   6      194.57      199.78     44.31 o 
 -25   1   7      102.51      236.78     77.43 o 
 -24   1   7        2.64       95.81     55.12 o 
 -23   1   7      137.92      209.60     46.43 o 
 -22   1   7        2.28       33.06     33.94 o 
 -21   1   7       32.74       98.53     62.87 o 
 -20   1   7       93.75      170.60     38.72 o 
 -19   1   7      302.02      305.88     31.47 o 
 -18   1   7      162.06      175.04     21.43 o 
 -17   1   7      721.09      645.80     18.75 o 
 -16   1   7     1135.02     1197.15     83.69 o 
 -15   1   7     1613.26     1688.06     62.03 o 
 -14   1   7     2029.18     1797.83     21.08 o 
 -13   1   7      647.00      628.08     24.76 o 
 -12   1   7      121.63      175.26     16.15 o 
 -11   1   7     3951.58     3724.67     50.13 o 
 -10   1   7     2257.02     2360.26     35.87 o 
  -9   1   7     2243.66     2136.63     26.22 o 
  -8   1   7      198.89      180.94     15.46 o 
  -7   1   7       65.97       69.49      5.33 o 
  -6   1   7       18.31       15.16     10.34 o 
  -5   1   7    11259.00    11035.31    121.20 o 
  -4   1   7      994.77     1055.16     56.37 o 
  -3   1   7      287.32      346.99     31.71 o 
  -2   1   7      776.92      727.24     14.17 o 
  -1   1   7      402.93      383.43      7.33 o 
   0   1   7      607.51      623.79     33.10 o 
   1   1   7      956.74      859.20     16.66 o 
   2   1   7     1510.44     1580.03     25.09 o 
   3   1   7     3297.61     3176.14     61.87 o 
   4   1   7     1547.04     1511.46     99.72 o 
   5   1   7     3671.53     3577.45     57.86 o 
   6   1   7     2100.41     2159.44     64.49 o 
   7   1   7     2158.96     2192.18     31.84 o 
   8   1   7     1017.98     1001.22     12.70 o 
   9   1   7     1222.64     1269.25     51.57 o 
  10   1   7      607.44      607.19     33.51 o 
  11   1   7      739.99      711.20     28.36 o 
  12   1   7       99.79      108.58     36.84 o 
  13   1   7      386.95      498.68     58.75 o 
  14   1   7      196.43      237.94     20.94 o 
  15   1   7       40.40      154.42     60.77 o 
  16   1   7     1076.91     1374.74     72.14 o 
  17   1   7      801.84      742.75     16.73 o 
  18   1   7      267.24      233.58     32.08 o 
  19   1   7      194.65      209.39     40.78 o 
  20   1   7      271.57      278.78     36.57 o 
  21   1   7       84.13      121.60     29.67 o 
  22   1   7       28.77       46.74     60.37 o 
 -24   2   7        8.14       14.59     15.53 o 
 -23   2   7       18.06       35.92     39.84 o 
 -22   2   7        0.46       37.04     66.36 o 
 -21   2   7        3.23       17.01     28.74 o 
 -20   2   7        0.42        0.28     11.93 o 
 -19   2   7        0.41       10.17     32.72 o 
 -18   2   7      263.92      316.58     19.30 o 
 -17   2   7        0.87        3.64      4.84 o 
 -16   2   7        0.03        1.13      3.55 o 
 -15   2   7       63.89       88.22     43.66 o 
 -14   2   7       49.23       51.49      7.22 o 
 -13   2   7      123.31      125.70     19.34 o 
 -12   2   7        0.01        1.33      3.46 o 
 -11   2   7      123.91      123.54     26.96 o 
 -10   2   7       85.47      103.23     18.41 o 
  -9   2   7       42.47       57.59     13.24 o 
  -8   2   7      808.48      802.91     29.49 o 
  -7   2   7      445.66      396.98     22.57 o 
  -6   2   7      817.22      840.78     24.71 o 
  -5   2   7     5968.31     5676.14    215.87 o 
  -4   2   7        2.21       20.86     34.47 o 
  -3   2   7       12.24       27.89     15.59 o 
  -2   2   7       74.41      187.46     54.02 o 
  -1   2   7      252.39      327.20     30.52 o 
   0   2   7      218.46      254.62     29.24 o 
   1   2   7      353.04      449.50     39.15 o 
   2   2   7     1804.29     1840.65     33.21 o 
   3   2   7        8.68       23.44      9.05 o 
   4   2   7      540.28      580.91     35.36 o 
   5   2   7      166.02      167.92     17.82 o 
   6   2   7        5.05        4.13      6.91 o 
   7   2   7       42.08       40.20      8.05 o 
   8   2   7       23.18       51.08     13.12 o 
   9   2   7     3189.13     3158.98     57.01 o 
  10   2   7      288.29      396.79     55.92 o 
  11   2   7        8.68       45.29     35.67 o 
  12   2   7      362.76      361.72     31.23 o 
  13   2   7      356.45      408.18     38.70 o 
  14   2   7        0.07        0.09      5.04 o 
  15   2   7      248.93      284.53     57.14 o 
  16   2   7        5.41       20.42     25.07 o 
  17   2   7       33.23       81.81     49.72 o 
  18   2   7        6.66       13.71      3.55 o 
  19   2   7        1.48       40.67     69.35 o 
  20   2   7        3.33       16.36     14.47 o 
  21   2   7        6.51        1.02     37.29 o 
 -22   3   7       54.60      116.59     23.60 o 
 -21   3   7       19.86       15.60     30.40 o 
 -20   3   7        3.40       14.13     10.15 o 
 -19   3   7      122.07      146.68     16.53 o 
 -18   3   7      400.10      382.46     34.50 o 
 -17   3   7      182.25      180.49     10.41 o 
 -16   3   7       94.20      100.89     18.12 o 
 -15   3   7      313.33      405.98     54.33 o 
 -14   3   7       35.26       62.01     32.75 o 
 -13   3   7      614.17      658.61     73.13 o 
 -12   3   7       94.41      128.81     64.72 o 
 -11   3   7      190.03      188.01      8.61 o 
 -10   3   7        5.44        7.23     36.77 o 
  -9   3   7       80.52       93.24      4.11 o 
  -8   3   7     2240.74     2261.67     45.14 o 
  -7   3   7     1472.67     1482.76     90.27 o 
  -6   3   7       88.47      178.73     31.16 o 
  -5   3   7      454.72      439.97     26.35 o 
  -4   3   7      128.56      182.70     27.87 o 
  -3   3   7       76.67       69.91     11.96 o 
  -2   3   7        4.69       11.24     31.32 o 
  -1   3   7       16.06       22.18      9.72 o 
   0   3   7       97.53      158.37     50.80 o 
   1   3   7      447.06      420.46     42.52 o 
   2   3   7      201.25      249.23     61.40 o 
   3   3   7      290.78      292.50     43.26 o 
   4   3   7      481.53      460.55     10.50 o 
   5   3   7     1786.35     1654.99     17.68 o 
   6   3   7      646.65      604.22     38.23 o 
   7   3   7     2412.75     2377.09    143.67 o 
   8   3   7      281.45      357.46     54.38 o 
   9   3   7      268.59      306.17     61.87 o 
  10   3   7      919.64      967.96     64.92 o 
  11   3   7      538.85      595.09     69.47 o 
  12   3   7      158.02      168.90     11.95 o 
  13   3   7      419.19      439.73     38.01 o 
  14   3   7        4.35       27.76     21.97 o 
  15   3   7      172.41      177.55     50.02 o 
  16   3   7       70.68      113.07     79.72 o 
  17   3   7        1.10       10.46     30.23 o 
  18   3   7       58.25       91.79     55.54 o 
  19   3   7       13.99       26.19    103.45 o 
  20   3   7        1.17       11.79     24.13 o 
 -20   4   7        3.19       31.24     42.96 o 
 -19   4   7       19.33       29.17     29.58 o 
 -18   4   7      162.22      175.30     39.28 o 
 -17   4   7       24.66       51.38     51.01 o 
 -16   4   7       17.63       50.84     56.05 o 
 -15   4   7       16.65       37.28     73.39 o 
 -14   4   7       36.46       36.92      9.73 o 
 -13   4   7        8.24       22.07     87.83 o 
 -12   4   7      132.23      166.21     54.97 o 
 -11   4   7       39.97       66.39     65.72 o 
 -10   4   7       57.57       83.99     48.41 o 
  -9   4   7      426.99      486.75     61.37 o 
  -8   4   7       11.73       18.28     11.43 o 
  -7   4   7       36.39       47.12      8.60 o 
  -6   4   7       62.84      101.61     61.08 o 
  -5   4   7      528.17      585.47     48.10 o 
  -4   4   7       82.25       97.51     35.50 o 
  -3   4   7       76.87       98.84     31.71 o 
  -2   4   7      188.13      218.64     31.26 o 
  -1   4   7        6.75       11.89     22.61 o 
   0   4   7       24.23       58.34     29.89 o 
   1   4   7      209.68      245.78     19.35 o 
   2   4   7      127.45      130.30     29.00 o 
   3   4   7       74.47       59.81     16.91 o 
   4   4   7       61.61       92.72     53.85 o 
   5   4   7        7.72       34.88     84.40 o 
   6   4   7       12.91       38.61     47.33 o 
   7   4   7       10.37       17.97      7.10 o 
   8   4   7        8.43       30.29     49.94 o 
   9   4   7      292.57      261.36     17.97 o 
  10   4   7       38.31      116.73     49.88 o 
  11   4   7        8.45        5.57      4.49 o 
  12   4   7        3.00        9.03      8.94 o 
  13   4   7       70.76       68.66     10.57 o 
  14   4   7       70.08      104.50     39.18 o 
  15   4   7       12.76       16.95      8.58 o 
  16   4   7      118.71      117.80     13.77 o 
  17   4   7       14.65       54.42     65.13 o 
 -16   5   7      282.53      277.50     26.55 o 
 -15   5   7      141.39      138.97     40.97 o 
 -14   5   7      405.73      451.91     80.39 o 
 -13   5   7      656.76      663.59     58.02 o 
 -12   5   7      692.02      596.99     11.88 o 
 -11   5   7      271.84      311.26     49.30 o 
 -10   5   7      485.57      402.64     51.37 o 
  -9   5   7      403.04      396.72     33.45 o 
  -8   5   7      562.00      502.85     28.35 o 
  -7   5   7      808.58      786.55     50.23 o 
  -6   5   7      462.64      492.41     48.92 o 
  -5   5   7      110.14      224.99     43.27 o 
  -4   5   7      287.04      304.41     29.02 o 
  -3   5   7      103.12      135.26     24.87 o 
  -2   5   7      718.37      665.60     34.22 o 
  -1   5   7      625.14      629.33     48.22 o 
   0   5   7      105.06      185.47     36.40 o 
   1   5   7     1188.45     1154.75     13.28 o 
   2   5   7      441.45      444.10     38.96 o 
   3   5   7       14.45       39.79     70.62 o 
   4   5   7      599.14      588.08     36.17 o 
   5   5   7      153.11      155.18     31.80 o 
   6   5   7      342.78      321.02     14.04 o 
   7   5   7      290.28      305.44     16.73 o 
   8   5   7      465.58      408.69     43.28 o 
   9   5   7      603.92      613.72     39.84 o 
  10   5   7      337.37      298.37     18.52 o 
  11   5   7       51.08       79.69     21.04 o 
  12   5   7       65.22      128.95     60.71 o 
  13   5   7      528.66      589.21     78.23 o 
 -10   6   7       16.30       44.55     20.94 o 
  -9   6   7        6.00       11.92     16.05 o 
  -8   6   7        1.14        2.68     16.14 o 
  -7   6   7        0.24       11.41     46.43 o 
  -6   6   7        3.29        3.35     32.58 o 
  -5   6   7      229.18      305.24     34.24 o 
  -4   6   7       74.36      130.83     34.83 o 
  -3   6   7       11.17       18.75      5.45 o 
  -2   6   7      162.89      159.10     37.01 o 
  -1   6   7       75.56       64.72     14.22 o 
   0   6   7       58.76      161.81    119.72 o 
   1   6   7      384.81      413.79     20.67 o 
   2   6   7       79.16      129.44     47.71 o 
   3   6   7       20.39       18.26     12.29 o 
   4   6   7        6.60       14.28     12.03 o 
   5   6   7        1.42        2.00     13.76 o 
   6   6   7        0.01       11.75     53.64 o 
   7   6   7        4.87       13.07     12.25 o 
 -25   0   8      136.80      246.36    128.14 o 
 -24   0   8      996.17      995.19     93.53 o 
 -23   0   8      206.54      221.67     46.95 o 
 -22   0   8      595.48      617.31     23.20 o 
 -21   0   8       22.74       51.07     44.90 o 
 -20   0   8       29.23      168.36    107.56 o 
 -19   0   8       13.53       11.04      0.19 o 
 -18   0   8      197.66      246.74    115.79 o 
 -17   0   8       13.67       14.38     52.91 o 
 -16   0   8      728.02      740.59     44.49 o 
 -15   0   8      102.05      167.86     24.77 o 
 -14   0   8      714.28      719.88     13.95 o 
 -13   0   8      629.29      590.37     17.64 o 
 -12   0   8     1613.23     1847.50     46.61 o 
 -11   0   8      827.11      839.69     26.07 o 
 -10   0   8     3263.66     3005.63    141.17 o 
  -9   0   8     1398.40     1371.58     27.51 o 
  -8   0   8     2170.58     2318.92     52.75 o 
  -7   0   8     2749.85     2547.92      6.92 o 
  -6   0   8     3830.63     3708.39     44.61 o 
  -5   0   8     2389.47     2539.60     57.80 o 
  -4   0   8      173.89      236.82     49.01 o 
  -3   0   8      682.07      725.44     40.78 o 
  -2   0   8        4.24       10.66     25.81 o 
  -1   0   8      563.49      614.13     83.81 o 
   0   0   8       11.29       23.09     26.97 o 
   1   0   8       53.27       77.28     43.53 o 
   2   0   8      266.26      336.13     78.59 o 
   3   0   8      499.19      549.08     19.44 o 
   4   0   8     4286.77     4371.56     36.67 o 
   5   0   8      912.18      975.00     46.47 o 
   6   0   8      300.04      319.82     20.02 o 
   7   0   8        3.99       21.12     27.68 o 
   8   0   8      173.74      221.01     39.56 o 
   9   0   8      169.00      259.82     50.98 o 
  10   0   8     1323.91     1344.29     65.27 o 
  11   0   8      224.15      275.48     39.70 o 
  12   0   8       30.95       26.19     67.58 o 
  13   0   8      399.20      374.32      5.24 o 
  14   0   8       56.60       62.48     87.92 o 
  15   0   8     1664.47     1817.90    109.81 o 
  16   0   8      393.12      390.22     56.12 o 
  17   0   8      209.36      297.62     77.26 o 
  18   0   8      958.60      798.77     89.23 o 
  19   0   8       93.35      265.45    111.68 o 
  20   0   8      141.71      119.16      7.67 o 
  21   0   8       34.81       51.26     24.32 o 
 -25   1   8        0.23        4.76     19.84 o 
 -24   1   8       90.18      163.37     50.92 o 
 -23   1   8      165.77      210.87     54.99 o 
 -22   1   8       55.63       54.24     53.86 o 
 -21   1   8        3.02       45.54     57.01 o 
 -20   1   8      126.79      164.74     41.08 o 
 -19   1   8      143.59      187.55     28.16 o 
 -18   1   8      206.61      191.45     29.21 o 
 -17   1   8      190.66      230.42     28.31 o 
 -16   1   8      374.23      346.63     48.90 o 
 -15   1   8      282.38      352.06     37.09 o 
 -14   1   8      953.17      915.75     28.99 o 
 -13   1   8      385.10      357.98     17.15 o 
 -12   1   8        1.21        5.31      1.88 o 
 -11   1   8       55.45       92.34     20.87 o 
 -10   1   8       17.72       40.64     26.65 o 
  -9   1   8       37.56       52.76     11.28 o 
  -8   1   8      121.37      142.56     20.43 o 
  -7   1   8       63.74      151.27     24.48 o 
  -6   1   8     9264.43     8978.38     58.13 o 
  -5   1   8      376.53      394.78      4.92 o 
  -4   1   8       38.04       41.97     19.21 o 
  -3   1   8     2236.33     2316.36     52.19 o 
  -2   1   8       19.28       33.06      8.37 o 
  -1   1   8     1061.04     1254.48     29.62 o 
   0   1   8       10.54       33.37     22.90 o 
   1   1   8       89.05      180.93     24.91 o 
   2   1   8      567.39      609.20     24.49 o 
   3   1   8     1300.54     1277.50     23.62 o 
   4   1   8     1838.23     1854.88     95.84 o 
   5   1   8      597.38      612.67     17.84 o 
   6   1   8      105.48      111.86     17.46 o 
   7   1   8      112.50      137.89     19.14 o 
   8   1   8      132.92      151.90     25.80 o 
   9   1   8       76.06      129.71     27.15 o 
  10   1   8      349.25      323.50     43.63 o 
  11   1   8       10.58       17.15     48.60 o 
  12   1   8      589.90      646.15     34.11 o 
  13   1   8      302.46      354.18     37.77 o 
  14   1   8      178.99      299.76     46.09 o 
  15   1   8       14.27       38.91     32.76 o 
  16   1   8       52.10       93.85     74.92 o 
  17   1   8       15.08       17.22     10.76 o 
  18   1   8       21.48       32.90      8.98 o 
  19   1   8        3.53       24.49     38.48 o 
  20   1   8        8.96       31.37     74.85 o 
  21   1   8      230.76      237.22     15.90 o 
 -24   2   8      310.00      282.28    113.92 o 
 -23   2   8      112.30      112.61      8.04 o 
 -22   2   8       91.67       99.34     47.75 o 
 -21   2   8      314.04      295.07     30.41 o 
 -20   2   8      240.29      270.74     59.84 o 
 -19   2   8      295.56      321.28     28.36 o 
 -18   2   8      509.12      486.96     29.05 o 
 -17   2   8      355.36      300.26     15.29 o 
 -16   2   8      332.35      358.62     21.34 o 
 -15   2   8      359.45      325.80     16.64 o 
 -14   2   8      361.86      364.84     30.76 o 
 -13   2   8      127.71      149.30     25.84 o 
 -12   2   8      918.62      859.40     28.82 o 
 -11   2   8      591.12      595.51     30.67 o 
 -10   2   8      382.72      451.38     37.40 o 
  -9   2   8      180.17      189.01     42.04 o 
  -8   2   8      714.03      706.61     18.85 o 
  -7   2   8      774.28      814.22     82.12 o 
  -6   2   8     4448.25     4062.58     73.13 o 
  -5   2   8      722.56      833.37     29.28 o 
  -4   2   8     1199.73     1414.70     78.72 o 
  -3   2   8     1816.40     1823.55     37.54 o 
  -2   2   8      210.87      278.73     37.19 o 
  -1   2   8      222.01      269.20     36.68 o 
   0   2   8       60.35       77.29     19.10 o 
   1   2   8     1477.95     1450.47    148.20 o 
   2   2   8      875.47      832.16     49.09 o 
   3   2   8     1205.61     1459.03     44.44 o 
   4   2   8     2778.77     2824.51     91.93 o 
   5   2   8     2360.01     2169.14    102.79 o 
   6   2   8     1393.24     1369.52     30.06 o 
   7   2   8     2928.18     2772.25     20.05 o 
   8   2   8      778.49      698.99     31.39 o 
   9   2   8     1333.29     1307.13     29.10 o 
  10   2   8      475.66      489.93     40.86 o 
  11   2   8      320.84      313.21      4.88 o 
  12   2   8     1540.99     1622.80     55.77 o 
  13   2   8      245.06      283.49     32.27 o 
  14   2   8      885.60      837.86     25.47 o 
  15   2   8      416.53      450.82     40.92 o 
  16   2   8      195.25      283.04     41.14 o 
  17   2   8      214.71      269.92     35.17 o 
  18   2   8       16.17       34.66     17.23 o 
  19   2   8       94.39      125.46     31.87 o 
  20   2   8       47.26       49.76     17.92 o 
 -22   3   8       18.87       18.02      7.79 o 
 -21   3   8        3.32       14.97     32.43 o 
 -20   3   8        0.73       37.15     35.57 o 
 -19   3   8       82.23      123.96     43.51 o 
 -18   3   8        3.12        6.19     12.38 o 
 -17   3   8      404.47      346.45     34.65 o 
 -16   3   8      158.64      172.09     22.60 o 
 -15   3   8       14.20       22.69     25.18 o 
 -14   3   8      180.84      210.35     54.75 o 
 -13   3   8      211.66      328.42     67.55 o 
 -12   3   8        1.75       24.57     39.07 o 
 -11   3   8      268.54      294.34     21.64 o 
 -10   3   8       90.28       90.82      8.36 o 
  -9   3   8     2044.55     1861.31     40.96 o 
  -8   3   8      111.87      126.63     51.04 o 
  -7   3   8       89.09       84.26     18.52 o 
  -6   3   8      174.55      191.44     15.72 o 
  -5   3   8       36.47      106.73     47.69 o 
  -4   3   8      213.24      219.01     21.70 o 
  -3   3   8        4.03       11.92      9.54 o 
  -2   3   8      166.82      154.35     12.93 o 
  -1   3   8      289.12      307.95     18.16 o 
   0   3   8      471.75      495.83     36.34 o 
   1   3   8      312.89      375.79     31.27 o 
   2   3   8      116.51       95.38     14.47 o 
   3   3   8      213.14      242.77      9.85 o 
   4   3   8       30.42       26.38      6.86 o 
   5   3   8      114.04      149.70     31.43 o 
   6   3   8       14.76       34.13     70.16 o 
   7   3   8      150.23      142.54     62.82 o 
   8   3   8      726.98      740.57     53.03 o 
   9   3   8     1289.06     1250.10     31.86 o 
  10   3   8      480.93      524.86     35.73 o 
  11   3   8      223.72      272.87     40.12 o 
  12   3   8      672.56      632.16     22.56 o 
  13   3   8      229.89      318.36     29.93 o 
  14   3   8        2.95       11.47     15.23 o 
  15   3   8       39.19       63.64     52.28 o 
  16   3   8       65.00       80.41     17.57 o 
  17   3   8       23.09       55.84     38.61 o 
  18   3   8      108.91      221.56     71.53 o 
  19   3   8       10.81       49.57    101.76 o 
 -20   4   8       53.60      124.62     38.62 o 
 -19   4   8       61.74      103.09     16.60 o 
 -18   4   8       55.87      100.44     20.11 o 
 -17   4   8       52.17       64.95     35.73 o 
 -16   4   8       23.42       33.27     16.06 o 
 -15   4   8      126.61      139.16     48.54 o 
 -14   4   8      266.00      240.88      6.45 o 
 -13   4   8      132.78      198.92     55.38 o 
 -12   4   8       42.37       29.80     22.88 o 
 -11   4   8      218.76      292.98     65.58 o 
 -10   4   8       68.79      137.95     89.99 o 
  -9   4   8     3836.09     3588.32     42.07 o 
  -8   4   8     1622.87     1637.56    135.23 o 
  -7   4   8      404.03      380.87     40.78 o 
  -6   4   8      225.98      292.21     32.75 o 
  -5   4   8      384.91      348.37     11.46 o 
  -4   4   8      176.53      216.83     28.48 o 
  -3   4   8      494.34      466.54     20.50 o 
  -2   4   8      394.52      341.26     16.96 o 
  -1   4   8      388.27      361.43     25.08 o 
   0   4   8      643.39      576.86     14.39 o 
   1   4   8        8.48        9.49      4.82 o 
   2   4   8       66.09       60.54     35.13 o 
   3   4   8      204.92      217.90     22.05 o 
   4   4   8       24.78       45.55     12.53 o 
   5   4   8       57.04       61.96      9.62 o 
   6   4   8       98.54      150.96     54.67 o 
   7   4   8       31.79      115.28     86.30 o 
   8   4   8      124.19      168.72     39.68 o 
   9   4   8      438.61      425.10     33.86 o 
  10   4   8      691.02      645.51     17.02 o 
  11   4   8      608.01      602.10     25.73 o 
  12   4   8       35.01       51.53     37.32 o 
  13   4   8      334.49      396.51     51.75 o 
  14   4   8      160.99      157.64     16.84 o 
  15   4   8      108.14      182.75     36.08 o 
  16   4   8      184.86      295.22     63.73 o 
 -16   5   8       18.82       23.48     22.52 o 
 -15   5   8        2.29        7.10      3.68 o 
 -14   5   8        0.84       10.61     39.23 o 
 -13   5   8       29.56       37.85     16.65 o 
 -12   5   8        0.01       13.26     26.48 o 
 -11   5   8       56.02       70.03     10.40 o 
 -10   5   8        9.64       17.25     36.70 o 
  -9   5   8       89.12      126.56     48.73 o 
  -8   5   8        2.69       12.16     14.68 o 
  -7   5   8       48.14       78.15     60.03 o 
  -6   5   8       35.52       25.02      4.80 o 
  -5   5   8       24.11       27.79     10.12 o 
  -4   5   8       83.08      149.50     40.50 o 
  -3   5   8        0.04       15.52     37.48 o 
  -2   5   8        0.29        0.54      9.74 o 
  -1   5   8       33.00       47.91     50.79 o 
   0   5   8       12.40       51.04     33.09 o 
   1   5   8      204.71      178.09     35.17 o 
   2   5   8       95.21      105.42     23.66 o 
   3   5   8      172.52      164.83     18.52 o 
   4   5   8        7.85       23.37     21.94 o 
   5   5   8        0.22        8.37     28.82 o 
   6   5   8        1.05       19.87     15.60 o 
   7   5   8       54.17       63.48     45.38 o 
   8   5   8        0.52       16.32     25.14 o 
   9   5   8       55.79       81.18     18.99 o 
  10   5   8       61.98       86.12     39.24 o 
  11   5   8      107.68      102.82     19.08 o 
  12   5   8        5.78       16.88     33.97 o 
  -9   6   8       30.70       48.96     40.96 o 
  -8   6   8       46.06       62.28     49.71 o 
  -7   6   8        7.00       13.22     12.08 o 
  -6   6   8      117.80      137.58     39.84 o 
  -5   6   8      101.84      159.12     70.10 o 
  -4   6   8       57.93       68.73     20.11 o 
  -3   6   8      107.75      152.31     35.64 o 
  -2   6   8       71.80      166.49     76.51 o 
  -1   6   8      106.74      102.51     93.53 o 
   0   6   8      173.63      187.63     23.38 o 
   1   6   8      114.01       97.26     23.15 o 
   2   6   8       64.18       84.31     47.54 o 
   3   6   8      246.32      235.32     34.77 o 
   4   6   8      157.58      146.12     20.02 o 
   5   6   8      264.84      319.24     46.20 o 
   6   6   8      213.66      196.75     40.45 o 
 -24   1   9       11.70       14.03     25.81 o 
 -23   1   9        9.50       21.14     70.71 o 
 -22   1   9      212.07      313.71     68.47 o 
 -21   1   9      148.72      249.54     68.09 o 
 -20   1   9      227.78      226.76     35.53 o 
 -19   1   9      341.06      367.02     26.75 o 
 -18   1   9       86.52       93.09     52.99 o 
 -17   1   9      231.19      251.66     21.24 o 
 -16   1   9        2.26       26.94     28.56 o 
 -15   1   9      343.19      316.10     12.18 o 
 -14   1   9       72.41       59.66     14.74 o 
 -13   1   9        2.11        6.90      8.91 o 
 -12   1   9      225.72      289.54     27.16 o 
 -11   1   9      627.76      568.72     17.87 o 
 -10   1   9      363.67      367.82     20.91 o 
  -9   1   9     2461.20     2392.03     51.76 o 
  -8   1   9     1998.55     2005.11     59.49 o 
  -7   1   9     2120.41     2000.02    125.37 o 
  -6   1   9     3145.53     2998.47    185.45 o 
  -5   1   9     2016.41     1877.99    181.91 o 
  -4   1   9     2992.45     2767.46     67.94 o 
  -3   1   9      299.00      413.58     45.34 o 
  -2   1   9        5.96       21.81     43.11 o 
  -1   1   9      748.41      716.04     40.71 o 
   0   1   9      353.94      444.26     54.53 o 
   1   1   9      467.84      425.85      8.50 o 
   2   1   9      356.53      385.48     24.21 o 
   3   1   9     3270.02     3169.46     40.93 o 
   4   1   9     1191.46     1205.40     40.03 o 
   5   1   9       76.03       91.61      5.36 o 
   6   1   9     1232.93     1260.59     64.91 o 
   7   1   9      394.37      369.64     48.47 o 
   8   1   9       67.04       65.46     11.75 o 
   9   1   9      304.28      340.15     25.72 o 
  10   1   9      650.91      619.49     32.11 o 
  11   1   9      761.62      758.32     26.51 o 
  12   1   9      640.80      681.81     36.16 o 
  13   1   9      283.57      266.23     39.14 o 
  14   1   9      433.70      394.48     34.71 o 
  15   1   9      332.41      392.63     58.58 o 
  16   1   9      496.54      495.24     37.29 o 
  17   1   9      389.63      353.59     45.95 o 
  18   1   9       50.30       79.57     14.68 o 
  19   1   9      141.38      117.31      2.99 o 
  20   1   9        3.21       28.11     31.51 o 
 -23   2   9       74.55       65.66    119.16 o 
 -22   2   9       27.08       24.32     10.60 o 
 -21   2   9       28.86       49.70     36.68 o 
 -20   2   9       30.03       45.59     21.91 o 
 -19   2   9       45.07       75.43     38.02 o 
 -18   2   9      188.72      177.90      9.16 o 
 -17   2   9        2.20       19.80     61.97 o 
 -16   2   9       35.26       42.66     45.46 o 
 -15   2   9       57.11       79.00     21.72 o 
 -14   2   9        4.70        7.08      3.38 o 
 -13   2   9        6.71       24.31     22.24 o 
 -12   2   9      141.55      151.69     56.85 o 
 -11   2   9       17.89       37.00     42.72 o 
 -10   2   9      279.64      277.79     15.21 o 
  -9   2   9        2.05       33.73     53.44 o 
  -8   2   9      195.55      226.65     29.09 o 
  -7   2   9      310.00      385.43     39.98 o 
  -6   2   9      155.63      174.71     60.80 o 
  -5   2   9        2.65       10.97      9.98 o 
  -4   2   9      817.76      780.69     38.29 o 
  -3   2   9        4.36       32.94     53.49 o 
  -2   2   9      164.67      302.78     62.45 o 
  -1   2   9      165.78      170.83     10.33 o 
   0   2   9        1.45       19.86     31.44 o 
   1   2   9       20.67       22.05     12.44 o 
   2   2   9      313.32      351.44     14.23 o 
   3   2   9      518.92      601.69     53.07 o 
   4   2   9      278.39      293.16     18.00 o 
   5   2   9       44.38       69.36     32.60 o 
   6   2   9      796.43      809.76     36.43 o 
   7   2   9      257.88      243.87      5.06 o 
   8   2   9      368.55      379.30     45.46 o 
   9   2   9      949.39      928.56     42.53 o 
  10   2   9      608.78      638.30     40.85 o 
  11   2   9      689.54      638.08     33.48 o 
  12   2   9      112.53      185.37     73.58 o 
  13   2   9       24.29       32.24     11.69 o 
  14   2   9       82.04       74.54     68.19 o 
  15   2   9        1.74        7.84     10.10 o 
  16   2   9        2.27        8.17     33.74 o 
  17   2   9       10.05       21.14     10.48 o 
  18   2   9        6.90       14.03     46.39 o 
  19   2   9       32.68       44.90     60.61 o 
 -22   3   9      277.54      285.99     24.00 o 
 -21   3   9      245.15      308.29     46.60 o 
 -20   3   9      215.68      180.54     53.13 o 
 -19   3   9      219.94      231.84     25.13 o 
 -18   3   9      180.41      237.81     58.87 o 
 -17   3   9      142.38      127.99     45.18 o 
 -16   3   9      698.26      678.47     27.12 o 
 -15   3   9      230.59      288.44     59.95 o 
 -14   3   9      223.29      194.26     39.19 o 
 -13   3   9       30.97       29.17     59.19 o 
 -12   3   9      134.15      192.21     25.31 o 
 -11   3   9       73.67      141.58     25.36 o 
 -10   3   9      775.41      762.83     36.64 o 
  -9   3   9      130.38      128.26      6.44 o 
  -8   3   9      180.37      252.03     46.74 o 
  -7   3   9      218.68      248.35     34.37 o 
  -6   3   9      713.16      686.17     25.31 o 
  -5   3   9      874.01      825.59     38.44 o 
  -4   3   9      662.77      633.18     47.41 o 
  -3   3   9      837.05      825.33     36.77 o 
  -2   3   9     1386.62     1432.48     45.74 o 
  -1   3   9      302.02      269.38     54.10 o 
   0   3   9      498.66      454.54     12.17 o 
   1   3   9      290.62      314.55     33.04 o 
   2   3   9      409.13      416.29     32.65 o 
   3   3   9      103.78      136.76     55.33 o 
   4   3   9      535.70      461.00     27.28 o 
   5   3   9       37.66       40.04     20.85 o 
   6   3   9      370.75      400.23     71.57 o 
   7   3   9      122.69      121.84     23.45 o 
   8   3   9      352.12      305.65     42.20 o 
   9   3   9      516.27      517.39     53.09 o 
  10   3   9      307.13      310.45     17.70 o 
  11   3   9       45.10      109.54     44.30 o 
  12   3   9      558.41      604.90     29.37 o 
  13   3   9      513.73      501.38     26.84 o 
  14   3   9      315.01      364.61     36.21 o 
  15   3   9      342.29      316.18      6.08 o 
  16   3   9      339.46      423.27     73.81 o 
  17   3   9        6.71        9.86      8.32 o 
  18   3   9      266.53      258.73     11.80 o 
 -19   4   9       64.80       77.19     73.85 o 
 -18   4   9        4.89       20.37     31.36 o 
 -17   4   9       17.88       16.61      5.03 o 
 -16   4   9       66.47       95.06     52.57 o 
 -15   4   9        0.54        5.92     13.84 o 
 -14   4   9       10.99       22.47     27.55 o 
 -13   4   9       22.19       19.83     11.32 o 
 -12   4   9        0.35       26.97     65.27 o 
 -11   4   9       17.46       41.12     48.76 o 
 -10   4   9     1562.39     1589.11     42.44 o 
  -9   4   9        2.08        5.93      1.86 o 
  -8   4   9      214.93      194.79     38.96 o 
  -7   4   9       54.27       64.80     17.36 o 
  -6   4   9      204.83      249.35     22.23 o 
  -5   4   9      111.03      209.25     61.91 o 
  -4   4   9      181.98      239.71     25.97 o 
  -3   4   9      651.76      678.81     47.50 o 
  -2   4   9      114.03      147.22     26.90 o 
  -1   4   9      475.77      515.95     27.32 o 
   0   4   9        8.88       18.28     16.87 o 
   1   4   9       73.25       68.55     23.08 o 
   2   4   9      108.39      119.15     25.79 o 
   3   4   9       53.31       50.50      8.49 o 
   4   4   9       87.57       89.96     47.50 o 
   5   4   9        7.87       16.54     17.86 o 
   6   4   9        6.06       13.91     30.63 o 
   7   4   9      109.68      120.42     55.84 o 
   8   4   9        2.90        9.45      3.93 o 
   9   4   9      121.07      120.68     33.20 o 
  10   4   9        9.94       54.71     64.41 o 
  11   4   9      173.79      202.14     59.99 o 
  12   4   9       11.50       18.19     15.34 o 
  13   4   9       10.58       17.09     28.35 o 
  14   4   9        7.60       16.18     59.25 o 
  15   4   9       49.34       66.08     34.39 o 
 -15   5   9        1.17        3.55     11.52 o 
 -14   5   9       53.34      137.97     64.75 o 
 -13   5   9      154.86      122.76     35.17 o 
 -12   5   9      245.33      215.58     36.30 o 
 -11   5   9       60.56      118.06     46.78 o 
 -10   5   9      219.00      265.12     28.53 o 
  -9   5   9      357.36      361.25     35.94 o 
  -8   5   9      322.92      342.96     60.77 o 
  -7   5   9      580.42      493.82     19.08 o 
  -6   5   9      271.59      292.23     30.64 o 
  -5   5   9      258.19      258.95     31.43 o 
  -4   5   9      522.98      483.53     50.33 o 
  -3   5   9      220.72      217.04     46.64 o 
  -2   5   9      486.47      486.45     34.54 o 
  -1   5   9      109.18      160.68     29.40 o 
   0   5   9      522.29      506.81     36.56 o 
   1   5   9      475.70      531.64     95.03 o 
   2   5   9       83.28       67.00     20.47 o 
   3   5   9        1.39       24.77     41.07 o 
   4   5   9      180.29      253.54     35.33 o 
   5   5   9       89.74       71.04     25.82 o 
   6   5   9      556.69      541.32     50.98 o 
   7   5   9      341.01      327.77     27.97 o 
   8   5   9        1.78        5.84      8.98 o 
   9   5   9      184.36      246.90     60.12 o 
  10   5   9       22.32       19.57      7.01 o 
  11   5   9      132.70      206.43     72.35 o 
  -7   6   9       99.45      141.90     38.38 o 
  -6   6   9        0.09        0.00     29.46 o 
  -5   6   9       14.43       18.76     21.95 o 
  -4   6   9        0.40        9.43     61.39 o 
  -3   6   9        7.81       21.72     23.94 o 
  -2   6   9       25.70       27.69     29.74 o 
  -1   6   9       21.26       40.97     36.48 o 
   0   6   9       81.07       93.95     20.40 o 
   1   6   9       25.75       39.89     45.20 o 
   2   6   9       41.74       29.80     33.02 o 
   3   6   9       72.40       88.84     12.28 o 
 -24   0  10       82.57      112.80    107.19 o 
 -23   0  10      634.63      607.59      8.98 o 
 -22   0  10      559.13      492.73      1.87 o 
 -21   0  10      541.81      589.82    118.41 o 
 -20   0  10      428.96      444.84     40.41 o 
 -19   0  10      241.66      261.14     80.63 o 
 -18   0  10      324.11      409.90     71.50 o 
 -17   0  10       37.61       54.89     45.57 o 
 -16   0  10      617.73      554.15     27.45 o 
 -15   0  10      112.80      123.18     41.22 o 
 -14   0  10      977.97     1043.68     28.17 o 
 -13   0  10      496.56      460.10     16.68 o 
 -12   0  10      548.81      504.09     14.65 o 
 -11   0  10     1457.49     1489.13     45.37 o 
 -10   0  10      666.08      603.72     29.56 o 
  -9   0  10      662.16      727.48     60.20 o 
  -8   0  10     1747.73     1662.26     14.59 o 
  -7   0  10     1618.31     1621.29     10.29 o 
  -6   0  10     1642.90     1696.12     74.83 o 
  -5   0  10     2420.72     2681.58    127.95 o 
  -4   0  10     4101.64     4083.44     46.95 o 
  -3   0  10     2616.39     2676.90     71.83 o 
  -2   0  10     2846.64     2953.01     45.27 o 
  -1   0  10      626.48      641.73     33.88 o 
   0   0  10     2725.15     2887.71     66.80 o 
   1   0  10      928.78      886.60     42.46 o 
   2   0  10     3505.01     3523.15     64.12 o 
   3   0  10      762.20      702.21     57.80 o 
   4   0  10       96.11      151.42     47.73 o 
   5   0  10      169.37      160.98     39.80 o 
   6   0  10       86.39      126.41     25.04 o 
   7   0  10      324.45      323.16     47.05 o 
   8   0  10       95.89       94.69     28.61 o 
   9   0  10      801.54      732.83     66.13 o 
  10   0  10      561.65      607.77     69.34 o 
  11   0  10      192.20      180.66     45.55 o 
  12   0  10        2.92       34.61    127.58 o 
  13   0  10       70.60       89.04     88.11 o 
  14   0  10      696.43      623.30      9.35 o 
  15   0  10      845.48      812.42     96.15 o 
  16   0  10      356.20      339.34     86.24 o 
  17   0  10        5.90       14.59     51.82 o 
  18   0  10      313.78      353.74     24.13 o 
  19   0  10        6.06       34.79     84.55 o 
  20   0  10      317.39      431.18     96.15 o 
 -24   1  10        1.92        4.30     49.95 o 
 -23   1  10        6.68       27.69     39.66 o 
 -22   1  10       24.80       28.43     93.16 o 
 -21   1  10        4.20       23.20     70.71 o 
 -20   1  10      135.14      207.19     28.68 o 
 -19   1  10       21.64       37.90     11.60 o 
 -18   1  10        3.75        9.01      3.14 o 
 -17   1  10       16.41       50.08     38.19 o 
 -16   1  10       58.40       80.91     35.27 o 
 -15   1  10      177.63      194.09     22.03 o 
 -14   1  10      322.03      332.21     16.67 o 
 -13   1  10      322.27      342.26     17.51 o 
 -12   1  10      224.71      264.34     30.11 o 
 -11   1  10      403.40      406.46     26.22 o 
 -10   1  10      430.71      486.11     30.13 o 
  -9   1  10      205.57      245.60     24.92 o 
  -8   1  10      131.06      202.36     63.21 o 
  -7   1  10      313.82      322.62     53.97 o 
  -6   1  10      342.09      412.28     37.78 o 
  -5   1  10        8.61       48.61     38.55 o 
  -4   1  10       20.28       35.44     19.87 o 
  -3   1  10        4.92       27.16     36.41 o 
  -2   1  10      123.84      121.57     19.12 o 
  -1   1  10      400.57      448.87     71.06 o 
   0   1  10      121.70      154.03     47.14 o 
   1   1  10       24.57       26.70     43.48 o 
   2   1  10      248.65      257.61     13.87 o 
   3   1  10       65.77       76.72     11.09 o 
   4   1  10        2.24        4.50      5.35 o 
   5   1  10        3.06       20.47     38.56 o 
   6   1  10      133.48      153.06     12.73 o 
   7   1  10     2127.54     2024.10     55.15 o 
   8   1  10       21.33       22.95     11.68 o 
   9   1  10       49.60       46.28      5.37 o 
  10   1  10      176.82      199.52     23.78 o 
  11   1  10       73.76       84.23     24.91 o 
  12   1  10       15.57       14.21     27.48 o 
  13   1  10       32.36       48.61     11.96 o 
  14   1  10        6.67       45.15     55.05 o 
  15   1  10       75.98       88.19      5.45 o 
  16   1  10        0.17        2.57     24.94 o 
  17   1  10      130.56      187.23     32.18 o 
  18   1  10      160.74      203.39     40.59 o 
  19   1  10       11.32       34.49     43.05 o 
 -23   2  10       18.59       22.45      3.55 o 
 -22   2  10       14.01       22.80      8.43 o 
 -21   2  10      151.72      216.32     24.67 o 
 -20   2  10      359.66      324.53     22.01 o 
 -19   2  10      241.07      253.27     22.55 o 
 -18   2  10      400.79      375.03     21.50 o 
 -17   2  10      882.98      884.21     46.66 o 
 -16   2  10      349.11      416.34     56.00 o 
 -15   2  10      523.19      491.29     49.57 o 
 -14   2  10      148.16      150.14     29.38 o 
 -13   2  10      186.81      235.10     31.58 o 
 -12   2  10      161.69      143.30     18.21 o 
 -11   2  10        5.94       30.85     49.02 o 
 -10   2  10      342.29      434.00     57.33 o 
  -9   2  10       18.14       17.61      6.78 o 
  -8   2  10      103.47      122.28     14.53 o 
  -7   2  10     2287.58     2308.45     34.36 o 
  -6   2  10      913.56      947.76     69.16 o 
  -5   2  10      403.72      424.36     27.14 o 
  -4   2  10        4.25       29.51     31.50 o 
  -3   2  10       61.41       66.78     19.89 o 
  -2   2  10      333.90      353.01     23.73 o 
  -1   2  10      509.31      455.46     38.68 o 
   0   2  10      424.74      454.41     15.56 o 
   1   2  10     1447.65     1458.73     77.73 o 
   2   2  10      296.22      324.10     34.51 o 
   3   2  10     1664.11     1612.06     62.85 o 
   4   2  10      896.73      847.33     29.87 o 
   5   2  10     2080.14     2097.82     43.51 o 
   6   2  10      451.36      428.88     15.27 o 
   7   2  10      431.81      514.99     59.82 o 
   8   2  10      511.31      507.83     71.14 o 
   9   2  10      409.10      429.50     29.87 o 
  10   2  10      129.42      134.91     42.47 o 
  11   2  10      712.70      701.17     24.84 o 
  12   2  10      653.75      598.05      1.06 o 
  13   2  10      396.64      343.96     18.72 o 
  14   2  10      515.60      579.28     70.25 o 
  15   2  10      365.39      367.95     14.59 o 
  16   2  10      243.74      269.56     25.44 o 
  17   2  10      168.94      271.06     71.46 o 
  18   2  10       20.23       67.16    108.87 o 
 -21   3  10        8.89       21.86     42.47 o 
 -20   3  10       83.59      137.92     58.48 o 
 -19   3  10       44.98       70.47     34.89 o 
 -18   3  10        8.95       20.04     38.50 o 
 -17   3  10       30.11       55.56     73.87 o 
 -16   3  10       18.22       28.91     27.74 o 
 -15   3  10        2.61       36.89     77.17 o 
 -14   3  10        0.87       20.01     27.54 o 
 -13   3  10       69.24       71.58     13.63 o 
 -12   3  10        5.15        5.52     60.23 o 
 -11   3  10       28.23       39.66     15.17 o 
 -10   3  10      293.05      270.97      6.05 o 
  -9   3  10     1256.24     1264.02     29.45 o 
  -8   3  10     1698.42     1645.38     73.82 o 
  -7   3  10      391.15      483.89     31.07 o 
  -6   3  10       60.34       69.06     33.49 o 
  -5   3  10        1.14       37.70     39.43 o 
  -4   3  10       34.38       53.94     30.76 o 
  -3   3  10      133.55      137.77     14.13 o 
  -2   3  10        2.89       12.10     23.90 o 
  -1   3  10        1.04       14.65     24.08 o 
   0   3  10       88.61      107.06     28.48 o 
   1   3  10       84.00      121.14     34.78 o 
   2   3  10        0.22        8.05      3.50 o 
   3   3  10        1.49       21.94     57.79 o 
   4   3  10      118.77      135.34     29.88 o 
   5   3  10      108.93      133.32     52.97 o 
   6   3  10      201.52      222.93     21.70 o 
   7   3  10     1064.96     1016.13    181.36 o 
   8   3  10       60.19       67.56     25.15 o 
   9   3  10      450.77      498.52     79.16 o 
  10   3  10     1464.90     1290.26     39.56 o 
  11   3  10        1.90       46.67     62.40 o 
  12   3  10      231.32      224.84     13.38 o 
  13   3  10      114.21      141.59     72.56 o 
  14   3  10       72.91       80.59     50.71 o 
  15   3  10       21.87       35.45     14.77 o 
  16   3  10        0.62       44.10     64.41 o 
  17   3  10       20.84       24.99     13.97 o 
 -18   4  10      116.62      166.67     33.35 o 
 -17   4  10      118.57      100.20     19.84 o 
 -16   4  10       42.46       70.04     15.06 o 
 -15   4  10      252.71      310.20     46.30 o 
 -14   4  10       53.51       47.38      7.76 o 
 -13   4  10      135.97      203.81     35.73 o 
 -12   4  10       16.83       30.92     38.11 o 
 -11   4  10      118.26      104.81     12.63 o 
 -10   4  10       92.15      150.24     49.45 o 
  -9   4  10      396.56      377.54     19.81 o 
  -8   4  10      240.82      223.44     40.04 o 
  -7   4  10      254.89      356.28     68.67 o 
  -6   4  10      426.77      404.73     31.06 o 
  -5   4  10      292.59      392.47     57.80 o 
  -4   4  10      654.41      586.24     36.36 o 
  -3   4  10     1060.83      964.08     38.02 o 
  -2   4  10      222.83      235.57     20.93 o 
  -1   4  10     1867.58     2096.35     35.76 o 
   0   4  10      853.33      802.07     26.36 o 
   1   4  10       82.02       99.28      6.92 o 
   2   4  10      324.98      365.17     23.88 o 
   3   4  10      393.35      395.43     52.15 o 
   4   4  10      149.38      224.35     49.48 o 
   5   4  10      493.36      488.77      1.52 o 
   6   4  10       79.63       66.27     21.83 o 
   7   4  10      259.94      262.72     29.89 o 
   8   4  10       89.28       89.87     20.75 o 
   9   4  10        4.06       14.80     34.94 o 
  10   4  10      155.01      176.97     15.62 o 
  11   4  10      204.79      256.09     63.96 o 
  12   4  10       20.09       57.39     47.97 o 
  13   4  10      334.03      368.63     42.37 o 
  14   4  10       81.46      152.68     41.06 o 
 -14   5  10        0.00        4.23     10.08 o 
 -13   5  10        1.89        6.10     25.05 o 
 -12   5  10       53.26       78.63     73.73 o 
 -11   5  10       40.66       48.67     34.48 o 
 -10   5  10        3.73       10.83     14.12 o 
  -9   5  10        5.12        4.52      5.42 o 
  -8   5  10       26.82       58.24     77.53 o 
  -7   5  10        0.01        4.78     38.10 o 
  -6   5  10        2.80       10.53      5.66 o 
  -5   5  10        0.22        0.43      3.47 o 
  -4   5  10        4.14       26.88     55.89 o 
  -3   5  10        4.09        7.79     11.96 o 
  -2   5  10       14.84       30.84     31.57 o 
  -1   5  10       17.11       25.82      7.19 o 
   0   5  10       34.91       34.05     15.90 o 
   1   5  10       60.04       68.10     32.76 o 
   2   5  10        0.73       12.34     43.93 o 
   3   5  10        3.32       11.11     28.54 o 
   4   5  10       29.97       25.89     14.97 o 
   5   5  10        1.75        9.85     20.06 o 
   6   5  10       85.81       93.58     74.16 o 
   7   5  10        4.12       47.47     44.96 o 
   8   5  10       39.11       79.01     61.62 o 
   9   5  10        2.73       32.70     73.44 o 
  10   5  10       15.51       33.80     21.56 o 
 -23   1  11       68.30       52.75     10.85 o 
 -22   1  11      158.14      165.55    125.15 o 
 -21   1  11      210.17      213.25     82.31 o 
 -20   1  11      242.08      245.02     28.69 o 
 -19   1  11      356.60      419.90     53.63 o 
 -18   1  11      501.77      511.15     28.77 o 
 -17   1  11      298.35      286.35     20.25 o 
 -16   1  11       80.54      125.03     36.08 o 
 -15   1  11       10.12       45.99     16.92 o 
 -14   1  11      501.87      546.90     50.10 o 
 -13   1  11      339.05      315.07     41.96 o 
 -12   1  11      245.86      217.97     10.85 o 
 -11   1  11       53.04      139.18     50.53 o 
 -10   1  11        5.38       30.54     19.76 o 
  -9   1  11       72.26       62.28      6.72 o 
  -8   1  11      640.59      565.54     29.71 o 
  -7   1  11      540.30      549.53     33.00 o 
  -6   1  11      158.98      156.71     62.55 o 
  -5   1  11      904.55      918.19     76.88 o 
  -4   1  11      584.21      536.75     14.51 o 
  -3   1  11      246.27      300.03     42.80 o 
  -2   1  11      166.61      162.27     19.45 o 
  -1   1  11     1317.05     1262.94     18.05 o 
   0   1  11      849.18      826.78     48.93 o 
   1   1  11      674.60      674.00     54.76 o 
   2   1  11     1788.84     1709.27     26.97 o 
   3   1  11      882.12      933.41     51.46 o 
   4   1  11      812.12      750.71     15.70 o 
   5   1  11      445.83      463.19     18.30 o 
   6   1  11       15.22       22.68      7.22 o 
   7   1  11      680.23      639.62     35.62 o 
   8   1  11      231.05      344.15     51.20 o 
   9   1  11      237.84      237.54     38.44 o 
  10   1  11      158.52      199.24     51.62 o 
  11   1  11      155.68      179.44     42.71 o 
  12   1  11        9.50       25.07     31.81 o 
  13   1  11      785.10      764.89     30.90 o 
  14   1  11      306.35      316.15     42.46 o 
  15   1  11      267.12      301.72     35.86 o 
  16   1  11      117.33      114.67     52.19 o 
  17   1  11      111.73      250.85     86.80 o 
  18   1  11       71.55      122.53     78.38 o 
 -22   2  11       21.32       23.66      3.57 o 
 -21   2  11      181.11      237.32     36.88 o 
 -20   2  11        9.47       41.27     38.70 o 
 -19   2  11       47.07       46.26     11.86 o 
 -18   2  11        3.44       19.20     54.13 o 
 -17   2  11        3.80       16.78     59.55 o 
 -16   2  11        4.82       32.66     54.68 o 
 -15   2  11        2.20       15.15     68.83 o 
 -14   2  11        9.44       23.89     13.61 o 
 -13   2  11       19.24       39.70     29.39 o 
 -12   2  11      355.07      389.19     29.53 o 
 -11   2  11      736.07      753.05     59.21 o 
 -10   2  11      413.85      411.87     21.40 o 
  -9   2  11        0.23       10.93     33.74 o 
  -8   2  11     2407.45     2519.97     46.12 o 
  -7   2  11       70.32      147.29     61.17 o 
  -6   2  11       37.17       33.85      8.51 o 
  -5   2  11      207.50      242.02     27.50 o 
  -4   2  11      151.49      162.33     51.41 o 
  -3   2  11       86.58      132.85     23.14 o 
  -2   2  11       11.65       13.71      5.85 o 
  -1   2  11      580.70      619.14     34.54 o 
   0   2  11       24.93       32.54     17.86 o 
   1   2  11      847.75      858.12     31.60 o 
   2   2  11        6.09       26.55     21.95 o 
   3   2  11        2.88        9.45     14.90 o 
   4   2  11      101.32      121.86     42.73 o 
   5   2  11        9.54       15.42     10.18 o 
   6   2  11     1586.40     1863.77    105.41 o 
   7   2  11      450.35      424.11     26.00 o 
   8   2  11       28.59       40.01     26.54 o 
   9   2  11      334.49      372.70     24.29 o 
  10   2  11        2.29        2.78     42.33 o 
  11   2  11        2.35       15.90     22.09 o 
  12   2  11       20.94       31.21     50.20 o 
  13   2  11        6.81       17.09     13.71 o 
  14   2  11       18.94       24.93     48.31 o 
  15   2  11      117.82      160.88     60.53 o 
  16   2  11       52.35       59.49     12.53 o 
  17   2  11        0.08       13.09    117.29 o 
 -20   3  11      249.12      232.05     44.45 o 
 -19   3  11      262.11      263.99     33.67 o 
 -18   3  11      437.49      411.47     38.81 o 
 -17   3  11      294.20      245.77      6.11 o 
 -16   3  11      947.92      900.50     55.98 o 
 -15   3  11      455.98      505.72     53.82 o 
 -14   3  11      528.00      581.59     82.75 o 
 -13   3  11      232.16      241.29     32.92 o 
 -12   3  11       43.95       40.13     22.47 o 
 -11   3  11     1379.89     1639.82     65.52 o 
 -10   3  11     1241.51     1245.60     36.01 o 
  -9   3  11      152.60      141.48     27.90 o 
  -8   3  11      819.02      758.96     31.99 o 
  -7   3  11      121.89      141.93     28.87 o 
  -6   3  11      102.74      164.72     27.71 o 
  -5   3  11      160.20      155.14      9.64 o 
  -4   3  11       53.70       50.58      7.61 o 
  -3   3  11      151.28      217.28     38.75 o 
  -2   3  11      475.27      455.59     62.35 o 
  -1   3  11      318.72      324.31     24.62 o 
   0   3  11      956.03      891.75     22.62 o 
   1   3  11      710.83      655.95     37.74 o 
   2   3  11     1246.79     1186.78     35.40 o 
   3   3  11     1017.04      994.13     26.54 o 
   4   3  11     1203.43     1149.41     32.64 o 
   5   3  11      439.53      426.20     25.71 o 
   6   3  11       73.32      109.53     23.99 o 
   7   3  11      344.55      292.88      4.58 o 
   8   3  11      466.46      431.88     69.74 o 
   9   3  11       79.72      179.46     62.66 o 
  10   3  11      432.61      356.93      2.71 o 
  11   3  11       46.43      128.90     78.33 o 
  12   3  11      267.05      277.69     26.56 o 
  13   3  11      203.21      220.26     17.00 o 
  14   3  11      148.75      175.95     42.26 o 
  15   3  11      226.96      223.51     18.99 o 
 -17   4  11       40.92       76.69     69.32 o 
 -16   4  11       52.88       92.22     76.04 o 
 -15   4  11       51.74       68.31     21.78 o 
 -14   4  11       22.88       51.51     40.47 o 
 -13   4  11        2.84       19.73     13.81 o 
 -12   4  11       70.04      105.04     61.04 o 
 -11   4  11       37.49       39.96     35.56 o 
 -10   4  11      104.61       99.69     18.33 o 
  -9   4  11       12.77       14.03      7.51 o 
  -8   4  11       44.98       50.01     43.39 o 
  -7   4  11        2.30       17.97      8.38 o 
  -6   4  11       12.67       37.90     29.25 o 
  -5   4  11      176.07      165.41     12.29 o 
  -4   4  11       25.07       49.48     30.12 o 
  -3   4  11       47.91       71.37     18.24 o 
  -2   4  11       65.90       64.12     15.55 o 
  -1   4  11        5.72       17.01     28.79 o 
   0   4  11       39.94       32.20      3.92 o 
   1   4  11       30.84       35.16     26.25 o 
   2   4  11      195.73      293.59     43.63 o 
   3   4  11       59.57       69.96     74.57 o 
   4   4  11      163.06      210.23     47.11 o 
   5   4  11       15.12       40.82     49.08 o 
   6   4  11       20.53       50.82     62.06 o 
   7   4  11        0.76       17.41     38.89 o 
   8   4  11      193.44      181.83      0.79 o 
   9   4  11       71.09       67.16     10.66 o 
  10   4  11       29.35       31.39     44.84 o 
  11   4  11      107.80      135.08     85.65 o 
  12   4  11       16.44       17.53      5.03 o 
 -12   5  11        1.05       13.83     34.22 o 
 -11   5  11       26.83       45.25     32.12 o 
 -10   5  11       29.00       33.37     29.54 o 
  -9   5  11       17.07       20.34     22.59 o 
  -8   5  11      111.65      106.21     20.20 o 
  -7   5  11       59.65       87.18     33.82 o 
  -6   5  11       31.36       41.23     17.86 o 
  -5   5  11       23.07       26.49      4.61 o 
  -4   5  11      212.89      256.26     25.38 o 
  -3   5  11      181.00      208.68     39.04 o 
  -2   5  11      882.51      781.56     36.82 o 
  -1   5  11      156.45      180.42     45.93 o 
   0   5  11        2.39       29.00     39.84 o 
   1   5  11      162.88      166.39     54.15 o 
   2   5  11       60.35      110.14     25.91 o 
   3   5  11      185.30      170.51     11.16 o 
   4   5  11      125.13      131.44     32.46 o 
   5   5  11      130.63      186.63     35.16 o 
   6   5  11      259.44      286.75     47.70 o 
   7   5  11       33.87       53.86     62.59 o 
   8   5  11       15.71       37.14     41.25 o 
 -19   0  12      730.22      672.50     90.54 o 
 -18   0  12      258.52      383.67    124.21 o 
 -17   0  12      444.63      430.05     14.78 o 
 -16   0  12      408.35      401.17     20.09 o 
 -15   0  12      500.36      547.39     69.90 o 
 -14   0  12      281.01      286.66     15.39 o 
 -13   0  12      448.55      514.81     56.35 o 
 -12   0  12      197.59      190.81      3.37 o 
 -11   0  12      455.70      508.07     78.94 o 
 -10   0  12      292.57      324.18     20.02 o 
  -9   0  12        2.44       33.86     63.98 o 
  -8   0  12     1376.97     1373.81    109.43 o 
  -7   0  12      586.38      591.31     85.11 o 
  -5   0  12      562.08      603.10    117.29 o 
  -4   0  12       12.45       43.40    117.29 o 
  -3   0  12     1177.44     1074.88    110.18 o 
  -2   0  12     1198.11     1175.45     57.50 o 
  -1   0  12     1019.48     1072.28     38.18 o 
   0   0  12     2385.04     2285.80     89.88 o 
   1   0  12     1887.89     1977.53     54.99 o 
   2   0  12     2227.06     2181.13    107.19 o 
   3   0  12     1645.02     1576.36    197.35 o 
   4   0  12     1635.50     1613.66     48.04 o 
   5   0  12     1891.61     1920.99     67.96 o 
   6   0  12      194.30      237.13     51.27 o 
   7   0  12      264.10      322.39     48.37 o 
   8   0  12      649.40      612.74     24.96 o 
   9   0  12        2.42       15.80     33.94 o 
  10   0  12      229.91      238.03     32.46 o 
  11   0  12       28.32       73.52     12.91 o 
  12   0  12     1046.76     1116.22    104.94 o 
  13   0  12      249.62      241.88     17.40 o 
  14   0  12      385.17      372.82     20.76 o 
  15   0  12      405.29      365.71     77.63 o 
  16   0  12      108.92      203.53     45.64 o 
  17   0  12       40.16       78.94     33.86 o 
 -22   1  12        4.96       22.26     31.24 o 
 -21   1  12        1.60        9.95     65.06 o 
 -20   1  12       66.82       66.43     15.16 o 
 -19   1  12       10.25       29.62     10.96 o 
 -18   1  12      105.16      142.48     46.63 o 
 -17   1  12        4.21       22.64     20.67 o 
 -16   1  12       79.40       89.68     30.73 o 
 -15   1  12      245.07      246.19     28.13 o 
 -14   1  12      224.67      258.26     30.68 o 
 -13   1  12        2.16       22.84     50.85 o 
 -12   1  12       58.90       77.95     14.29 o 
 -11   1  12        0.97        6.58     12.39 o 
 -10   1  12      149.03      181.19     34.90 o 
  -9   1  12      970.87      986.95     38.23 o 
  -8   1  12      231.59      233.11     29.11 o 
  -7   1  12       79.74      104.90     29.57 o 
  -6   1  12       30.55       32.49     13.00 o 
  -5   1  12      235.70      308.99     50.39 o 
  -4   1  12      401.47      468.47     73.42 o 
  -3   1  12      243.01      237.61     20.16 o 
  -2   1  12        0.16        0.68     13.56 o 
  -1   1  12       62.02       66.42     47.83 o 
   0   1  12      412.29      438.33     23.98 o 
   1   1  12      558.60      575.86     22.98 o 
   2   1  12        0.04        1.49      9.36 o 
   3   1  12       45.64       42.03     41.57 o 
   4   1  12      782.73      743.75     38.35 o 
   5   1  12      224.82      250.74     26.61 o 
   6   1  12        4.16       25.92     34.09 o 
   7   1  12      441.00      414.65     42.51 o 
   8   1  12        8.08       30.47     41.09 o 
   9   1  12        9.72       21.48     77.28 o 
  10   1  12       71.22       66.75     11.32 o 
  11   1  12       55.33       76.70     53.70 o 
  12   1  12       37.27       67.32     49.97 o 
  13   1  12        1.59       38.54     84.55 o 
  14   1  12        0.00       23.76    105.32 o 
  15   1  12      163.55      203.90     42.09 o 
  16   1  12       21.39       21.51     36.10 o 
  17   1  12       14.40       31.05     81.19 o 
 -21   2  12       12.22       31.86     34.83 o 
 -20   2  12       32.52       70.42     29.48 o 
 -19   2  12       44.44      109.87     69.29 o 
 -18   2  12       34.47       59.24     40.42 o 
 -17   2  12      210.92      204.62     10.94 o 
 -16   2  12      168.54      169.27     62.67 o 
 -15   2  12      111.12      140.53     37.77 o 
 -14   2  12      388.50      499.08     50.54 o 
 -13   2  12      198.58      302.32     55.72 o 
 -12   2  12      785.30      727.77     15.40 o 
 -11   2  12      530.59      507.86     31.75 o 
 -10   2  12      533.25      526.61     47.92 o 
  -9   2  12     1679.51     1704.40     77.02 o 
  -8   2  12      165.33      146.81      8.58 o 
  -7   2  12      153.20      141.03     38.67 o 
  -6   2  12       88.36      227.88     51.99 o 
  -5   2  12       10.04       23.59     33.92 o 
  -4   2  12        1.99       24.36     24.52 o 
  -3   2  12       67.88       87.21     26.48 o 
  -2   2  12       17.42       17.61      7.05 o 
  -1   2  12       72.99       92.61     41.62 o 
   0   2  12        1.84       23.07     33.00 o 
   1   2  12      698.28      680.54     35.68 o 
   2   2  12      650.55      648.98     27.57 o 
   3   2  12       13.84       28.80     19.96 o 
   4   2  12      511.15      515.26     20.63 o 
   5   2  12        5.02       18.02     19.38 o 
   6   2  12      639.45      636.43     25.61 o 
   7   2  12       14.50       34.65     20.03 o 
   8   2  12      317.74      448.42     57.95 o 
   9   2  12      819.91      790.05     56.02 o 
  10   2  12      376.07      410.89     38.40 o 
  11   2  12      449.78      447.03     25.11 o 
  12   2  12       62.31       94.57     43.31 o 
  13   2  12       84.42      190.58     69.30 o 
  14   2  12      298.40      321.15     40.31 o 
  15   2  12        1.01       29.56     55.37 o 
  16   2  12       88.10       93.16      0.56 o 
 -19   3  12        2.49        6.75     56.88 o 
 -18   3  12       23.76       28.51     38.05 o 
 -17   3  12       13.50       57.88     75.24 o 
 -16   3  12        6.82       18.81     17.70 o 
 -15   3  12      112.85      106.07      7.58 o 
 -14   3  12       19.57       46.34     37.43 o 
 -13   3  12      128.17      137.62     44.07 o 
 -12   3  12     1263.80     1227.15     36.92 o 
 -11   3  12       16.32       39.69     24.45 o 
 -10   3  12       37.84       55.47     17.59 o 
  -9   3  12       93.81      109.02     12.23 o 
  -8   3  12        2.41       33.22     42.28 o 
  -7   3  12       14.84       34.46     36.05 o 
  -6   3  12       88.15      101.48     30.84 o 
  -5   3  12       16.12       36.05     11.56 o 
  -4   3  12       63.38       59.31      6.90 o 
  -3   3  12        9.54       28.80     58.73 o 
  -2   3  12      173.16      171.28      9.97 o 
  -1   3  12      386.22      376.24     39.77 o 
   0   3  12      186.15      209.87     23.93 o 
   1   3  12       56.67       78.83     18.29 o 
   2   3  12        4.72       12.77      8.93 o 
   3   3  12        6.73       31.99     35.91 o 
   4   3  12        5.38       16.63     36.31 o 
   5   3  12      113.21      146.51     40.71 o 
   6   3  12       33.45       44.91     15.99 o 
   7   3  12      291.77      378.48     42.80 o 
   8   3  12       53.59       73.36     32.58 o 
   9   3  12        4.25        4.57     50.73 o 
  10   3  12       54.62       62.67      3.83 o 
  11   3  12       27.08       52.92     15.38 o 
  12   3  12       55.42       51.23     14.76 o 
  13   3  12       24.48       50.61     74.55 o 
  14   3  12       29.57       45.47     23.05 o 
 -16   4  12       76.39       80.81     50.85 o 
 -15   4  12       90.41       85.72     44.14 o 
 -14   4  12       57.66       73.99     52.88 o 
 -13   4  12      137.15      232.25     72.28 o 
 -12   4  12      626.50      569.55     27.59 o 
 -11   4  12      483.32      428.65     43.26 o 
 -10   4  12      136.04      113.94      6.27 o 
  -9   4  12       74.92       91.63     28.46 o 
  -8   4  12       83.38      138.55     36.83 o 
  -7   4  12       74.91       65.29     10.85 o 
  -6   4  12      135.40      118.03     33.24 o 
  -5   4  12      179.82      210.09     19.18 o 
  -4   4  12      450.63      409.26     24.70 o 
  -3   4  12      250.51      290.11     20.90 o 
  -2   4  12      236.23      338.05     64.86 o 
  -1   4  12      363.87      378.36     29.69 o 
   0   4  12      375.33      333.66     29.65 o 
   1   4  12      105.85      154.61     24.11 o 
   2   4  12      348.59      327.09     25.77 o 
   3   4  12      326.80      284.99     30.77 o 
   4   4  12      346.36      389.67     36.56 o 
   5   4  12      881.33      868.55     55.07 o 
   6   4  12      154.52      184.69     25.37 o 
   7   4  12     1111.46     1119.12     27.54 o 
   8   4  12      138.47      176.69     40.69 o 
   9   4  12        4.01       73.61     63.51 o 
  10   4  12      106.39      175.64     62.61 o 
  11   4  12       47.98       88.87     59.15 o 
 -10   5  12       10.43       14.03     10.94 o 
  -9   5  12       16.66       15.94     18.46 o 
  -8   5  12        2.93        5.42     10.25 o 
  -7   5  12       36.68       65.75     31.02 o 
  -6   5  12       16.96       48.13     26.88 o 
  -5   5  12       12.33       20.54     12.66 o 
  -4   5  12        1.36       16.61     32.19 o 
  -3   5  12       16.80       31.65     22.89 o 
  -2   5  12       28.11       34.80     48.91 o 
  -1   5  12        2.45       36.37     31.74 o 
   0   5  12       12.55        9.79     63.74 o 
   1   5  12        7.67       25.90     22.11 o 
   2   5  12        6.16       47.79     61.06 o 
   3   5  12        3.39        5.67      9.22 o 
   4   5  12        3.13       43.00     50.56 o 
   5   5  12        1.69       17.71     15.62 o 
 -21   1  13       92.75      101.92      7.65 o 
 -20   1  13       91.57      115.96     35.82 o 
 -19   1  13       54.32       79.03     46.99 o 
 -18   1  13      191.18      166.51     55.84 o 
 -17   1  13       80.66      149.27     24.26 o 
 -16   1  13        1.47       11.78      7.36 o 
 -15   1  13      167.08      220.08     46.74 o 
 -14   1  13      203.90      193.70     22.41 o 
 -13   1  13      233.08      216.73     43.54 o 
 -12   1  13      476.21      482.59     22.75 o 
 -11   1  13      585.85      586.38     19.24 o 
 -10   1  13      424.79      392.94     37.28 o 
  -9   1  13      601.13      625.57     27.55 o 
  -8   1  13      412.53      455.79     30.62 o 
  -7   1  13      607.00      549.23     27.78 o 
  -6   1  13       32.97       66.29     59.06 o 
  -5   1  13        7.07       23.12     21.66 o 
  -4   1  13      213.11      301.73     45.52 o 
  -3   1  13       25.02       37.76     32.88 o 
  -2   1  13      252.20      254.39     60.14 o 
  -1   1  13      408.07      463.30     41.55 o 
   0   1  13      610.80      613.39     36.24 o 
   1   1  13     1056.91      951.57     26.33 o 
   2   1  13       82.83       81.76     39.87 o 
   3   1  13     1151.28     1056.85     22.28 o 
   4   1  13      455.78      547.71     60.91 o 
   5   1  13       81.60       86.44     12.92 o 
   6   1  13        8.65       26.79     14.77 o 
   7   1  13      625.10      597.07     15.87 o 
   8   1  13      479.72      445.74     11.89 o 
   9   1  13      479.05      491.97     50.90 o 
  10   1  13      185.41      243.56     45.83 o 
  11   1  13       31.71       42.79     20.80 o 
  12   1  13      270.41      317.21     31.48 o 
  13   1  13      377.33      407.80     76.14 o 
  14   1  13      241.09      202.03      5.05 o 
  15   1  13       57.66       79.88     36.66 o 
  16   1  13       45.20       64.91     95.03 o 
 -20   2  13       13.18       33.60     38.20 o 
 -19   2  13        0.63       24.28     20.73 o 
 -18   2  13       38.83       74.04     51.25 o 
 -17   2  13        7.65       22.07     25.65 o 
 -16   2  13        7.69        7.72      7.76 o 
 -15   2  13       84.42      104.57     32.06 o 
 -14   2  13        4.17       18.90     24.93 o 
 -13   2  13       62.52       69.54     10.55 o 
 -12   2  13       20.77       39.25     28.74 o 
 -11   2  13       70.97      129.34     68.91 o 
 -10   2  13       66.70       74.21     42.56 o 
  -9   2  13       52.57       61.09     39.26 o 
  -8   2  13       46.76       56.91     40.77 o 
  -7   2  13       32.70       51.42     18.11 o 
  -6   2  13       65.74       85.41     32.09 o 
  -5   2  13       34.21       49.69     44.32 o 
  -4   2  13      184.56      181.96     39.21 o 
  -3   2  13       45.98       50.53     11.34 o 
  -2   2  13        4.15       38.50     51.67 o 
  -1   2  13        8.94       29.28     43.53 o 
   0   2  13      285.78      333.46     19.29 o 
   1   2  13       60.37       83.92     41.86 o 
   2   2  13        9.64       42.19     42.75 o 
   3   2  13      516.11      484.82     28.21 o 
   4   2  13      166.27      165.52     21.13 o 
   5   2  13      188.02      188.77     31.72 o 
   6   2  13      106.66      194.10     79.39 o 
   7   2  13      110.18      149.55     70.24 o 
   8   2  13       50.91       91.75     21.51 o 
   9   2  13       76.53       71.31     11.24 o 
  10   2  13        9.77       29.62     39.23 o 
  11   2  13       44.58       60.82     54.32 o 
  12   2  13        0.05        9.63     46.17 o 
  13   2  13        9.58       16.10      4.58 o 
  14   2  13       50.56       94.43     86.55 o 
 -18   3  13       39.03      114.33     61.22 o 
 -17   3  13       73.18      140.45     34.36 o 
 -16   3  13       11.47       13.27      3.74 o 
 -15   3  13       98.34      193.94     57.69 o 
 -14   3  13      284.65      325.37     35.07 o 
 -13   3  13      860.03      778.70     50.20 o 
 -12   3  13      475.07      439.59     37.70 o 
 -11   3  13      358.15      395.25     40.57 o 
 -10   3  13      351.65      329.22     52.73 o 
  -9   3  13      969.54      886.23     21.78 o 
  -8   3  13     1204.74     1206.60     98.18 o 
  -7   3  13      637.08      608.52     26.27 o 
  -6   3  13      483.67      483.54     26.11 o 
  -5   3  13      860.96      832.21     43.78 o 
  -4   3  13       71.37       85.90     35.49 o 
  -3   3  13      552.45      540.67     20.05 o 
  -2   3  13      300.96      301.19     43.47 o 
  -1   3  13       34.66       51.38     32.67 o 
   0   3  13      103.04       89.79     29.19 o 
   1   3  13      103.27      110.26     21.47 o 
   2   3  13       64.35       85.69      7.59 o 
   3   3  13      261.15      344.46     44.06 o 
   4   3  13      143.67      179.18     34.96 o 
   5   3  13      595.28      627.45     70.97 o 
   6   3  13      843.73      784.16     16.46 o 
   7   3  13      311.76      298.56     35.30 o 
   8   3  13       18.13       40.80     38.54 o 
   9   3  13      407.78      444.54     60.20 o 
  10   3  13      494.13      457.25     24.50 o 
  11   3  13      502.88      549.50     60.37 o 
  12   3  13      191.77      260.23     65.39 o 
 -14   4  13        5.60        3.54     67.09 o 
 -13   4  13      107.88      129.22     61.57 o 
 -12   4  13        0.90        2.74     50.58 o 
 -11   4  13        0.51        3.33     55.07 o 
 -10   4  13       19.30       16.68      2.06 o 
  -9   4  13       45.92       75.13     36.72 o 
  -8   4  13        9.42       21.26      5.37 o 
  -7   4  13        0.17       14.54     12.57 o 
  -6   4  13       12.60       14.92     15.15 o 
  -5   4  13       35.58       62.98     25.03 o 
  -4   4  13        0.90        3.24     20.19 o 
  -3   4  13      289.14      345.18     20.70 o 
  -2   4  13      398.78      408.06     18.85 o 
  -1   4  13        0.11       24.34     19.00 o 
   0   4  13        0.11        6.13      7.33 o 
   1   4  13        0.47       19.89     27.33 o 
   2   4  13        0.40        1.56     24.77 o 
   3   4  13       20.42       47.57     64.02 o 
   4   4  13        0.67       16.10     47.14 o 
   5   4  13      143.58      134.88     14.22 o 
   6   4  13       31.76       51.61     31.87 o 
   7   4  13        3.46       10.83     19.27 o 
   8   4  13      171.73      230.54     49.64 o 
   9   4  13        2.07        9.62     60.22 o 
  -7   5  13       16.95       30.50     22.44 o 
  -6   5  13       48.16       78.99     16.33 o 
  -5   5  13       50.03       36.22      4.56 o 
  -4   5  13       13.59       15.45     16.33 o 
  -3   5  13      138.38      161.58     29.95 o 
  -2   5  13       87.15       70.08     12.09 o 
  -1   5  13       35.93       64.54    107.00 o 
   0   5  13       28.98       30.50      7.20 o 
   1   5  13      159.72      153.65     46.11 o 
 -19   0  14      309.39      378.06    115.05 o 
 -18   0  14       18.67      128.51    100.64 o 
 -17   0  14       17.58       66.41     79.69 o 
 -16   0  14      298.06      376.56    113.92 o 
 -15   0  14      614.14      642.19    114.48 o 
 -14   0  14      506.90      519.29     48.82 o 
 -13   0  14      376.71      365.71    112.80 o 
 -12   0  14      387.62      435.86     43.59 o 
 -11   0  14      331.21      372.07    107.94 o 
 -10   0  14      251.50      262.08     70.90 o 
  -9   0  14      156.69      208.39     73.14 o 
  -8   0  14      139.38      173.97     52.38 o 
  -7   0  14      523.41      583.08     60.23 o 
  -6   0  14      401.69      438.48     98.40 o 
  -5   0  14      300.46      389.10    118.41 o 
  -4   0  14        1.77       28.43     36.48 o 
  -3   0  14      835.60      862.93     83.99 o 
  -2   0  14      438.34      413.98      0.56 o 
  -1   0  14      950.19      932.52     61.92 o 
   0   0  14     1251.50     1137.54      1.87 o 
   1   0  14      437.70      433.43     52.57 o 
   2   0  14      885.04      867.42     64.91 o 
   3   0  14     1278.24     1278.03     83.99 o 
   4   0  14       11.19        8.60     74.45 o 
   5   0  14     1359.99     1278.22     65.85 o 
   6   0  14      588.73      571.48     16.27 o 
   7   0  14      522.74      510.50     54.81 o 
   8   0  14      898.76      834.31     65.85 o 
   9   0  14       74.12      145.72     24.88 o 
 -20   1  14        1.64       22.73     46.58 o 
 -19   1  14        3.80       20.48     33.98 o 
 -18   1  14       50.17       77.03     14.24 o 
 -17   1  14       70.17       68.47     14.15 o 
 -16   1  14       10.81       40.97     37.19 o 
 -15   1  14       28.52       53.33     30.94 o 
 -14   1  14        2.73        4.39      7.04 o 
 -13   1  14      308.75      376.33     29.58 o 
 -12   1  14      464.90      533.89     61.70 o 
 -11   1  14      237.83      237.73      8.38 o 
 -10   1  14      248.44      326.41     46.06 o 
  -9   1  14      145.54      234.85     82.62 o 
  -8   1  14       64.46       89.02     36.79 o 
  -7   1  14        0.09        0.67     64.63 o 
  -6   1  14        1.06        9.12     32.27 o 
  -5   1  14        2.44       17.65     24.50 o 
  -4   1  14       43.01       57.72     32.65 o 
  -3   1  14       53.52       44.23      7.19 o 
  -2   1  14       40.10       50.98      8.61 o 
  -1   1  14      207.87      309.81     45.12 o 
   0   1  14        1.27        2.64     22.49 o 
   1   1  14       19.58       40.83     25.75 o 
   2   1  14       81.09      118.60     28.84 o 
   3   1  14       17.98       18.17      2.59 o 
   4   1  14      998.64      978.17     27.47 o 
   5   1  14      131.48      151.71     56.33 o 
   6   1  14        0.27        5.17     16.46 o 
   7   1  14       38.81       71.24     40.73 o 
   8   1  14      272.30      298.22     27.29 o 
   9   1  14      186.31      229.43     20.84 o 
  10   1  14      319.28      315.56     32.49 o 
  11   1  14       12.08       31.00     86.68 o 
  12   1  14       17.53       55.00    120.66 o 
  13   1  14       15.99       27.12     26.00 o 
  14   1  14       17.46       60.05    113.92 o 
 -19   2  14        3.81       21.56     31.88 o 
 -18   2  14       17.79       21.61      8.42 o 
 -17   2  14        5.96       35.31     32.44 o 
 -16   2  14       16.63       24.82     13.75 o 
 -15   2  14        1.06       26.40     25.95 o 
 -14   2  14       13.49       43.81     27.18 o 
 -13   2  14      199.28      193.24      8.03 o 
 -12   2  14      259.25      307.80     25.70 o 
 -11   2  14      155.62      187.49     23.62 o 
 -10   2  14      605.99      550.95     59.47 o 
  -9   2  14      863.96      808.23     34.28 o 
  -8   2  14      413.79      415.51     11.18 o 
  -7   2  14      388.87      380.07      9.67 o 
  -6   2  14      461.66      495.56     40.51 o 
  -5   2  14      280.34      416.43     65.26 o 
  -4   2  14      435.07      430.93     19.98 o 
  -3   2  14      294.45      271.44     28.43 o 
  -2   2  14      361.73      310.17     45.36 o 
  -1   2  14      124.39      182.79     29.55 o 
   0   2  14      251.93      244.69      5.73 o 
   1   2  14       62.38       99.42     29.39 o 
   2   2  14      423.12      473.74     37.88 o 
   3   2  14       36.36       52.66     17.23 o 
   4   2  14      318.79      303.44     33.20 o 
   5   2  14        1.42       10.68     19.86 o 
   6   2  14      138.51      158.11     36.56 o 
   7   2  14      190.80      206.65     45.04 o 
   8   2  14       77.14      145.82     44.99 o 
   9   2  14      226.10      245.91      9.84 o 
  10   2  14       10.06       63.98     40.17 o 
  11   2  14      298.67      299.75     30.30 o 
  12   2  14      209.90      226.56     45.71 o 
  13   2  14      184.11      174.26     48.20 o 
 -16   3  14        8.99        9.82      6.55 o 
 -15   3  14       63.71      111.71     15.69 o 
 -14   3  14      118.14      104.39     44.80 o 
 -13   3  14        1.25        3.95     14.50 o 
 -12   3  14      247.44      264.97     11.58 o 
 -11   3  14      123.24      125.82     16.31 o 
 -10   3  14      570.96      598.42     32.11 o 
  -9   3  14      127.63      239.73     57.69 o 
  -8   3  14      128.07      133.08     34.35 o 
  -7   3  14       19.79       27.51      8.51 o 
  -6   3  14       44.87       47.13      4.23 o 
  -5   3  14       11.59       29.89     40.62 o 
  -4   3  14       28.83       53.56     22.81 o 
  -3   3  14       57.30       45.09     17.11 o 
  -2   3  14       71.05       77.52     41.46 o 
  -1   3  14      138.94      165.21     27.87 o 
   0   3  14       11.67       17.84     15.10 o 
   1   3  14        9.16       21.73     15.78 o 
   2   3  14       20.88       44.53     49.98 o 
   3   3  14       17.28       50.59     78.86 o 
   4   3  14       29.63       57.48     28.93 o 
   5   3  14        0.49       10.76     66.44 o 
   6   3  14       14.24       63.06     75.09 o 
   7   3  14       80.23       96.97      7.64 o 
   8   3  14        0.35       13.45     33.24 o 
   9   3  14        0.28        9.90     20.27 o 
  10   3  14       25.05       23.01      4.40 o 
  11   3  14       25.40       36.66     66.80 o 
 -12   4  14       29.36       39.02     11.90 o 
 -11   4  14        3.94       20.58     23.79 o 
 -10   4  14      364.17      389.14     29.92 o 
  -9   4  14      163.29      223.68     35.43 o 
  -8   4  14      191.72      164.31     60.21 o 
  -7   4  14      100.64      102.09     31.32 o 
  -6   4  14      181.79      162.58     26.54 o 
  -5   4  14       93.31      158.95     46.79 o 
  -4   4  14      671.70      683.74     21.35 o 
  -3   4  14      233.31      177.53     17.99 o 
  -2   4  14       27.72       53.16     44.87 o 
  -1   4  14       60.43       54.31      8.85 o 
   0   4  14      119.93      158.82     21.85 o 
   1   4  14      250.43      241.67     16.27 o 
   2   4  14      173.05      156.79     22.83 o 
   3   4  14      322.35      257.55     41.78 o 
   4   4  14      477.56      453.48     21.05 o 
   5   4  14      199.13      208.51     18.27 o 
   6   4  14       33.83       66.71     75.79 o 
 -19   1  15       49.44      153.92     49.74 o 
 -18   1  15       37.39       50.79     23.63 o 
 -17   1  15      109.91      218.20     57.10 o 
 -16   1  15      130.07      107.98     34.64 o 
 -15   1  15       49.11       94.87     38.78 o 
 -14   1  15      291.24      263.06     14.54 o 
 -13   1  15      145.75      235.04     39.44 o 
 -12   1  15       87.42      147.50     45.05 o 
 -11   1  15       67.07       87.59      9.26 o 
 -10   1  15      186.22      224.22     39.13 o 
  -9   1  15      108.34      150.43     28.62 o 
  -8   1  15      677.23      672.16     38.36 o 
  -7   1  15      247.35      250.45     23.57 o 
  -6   1  15       78.21       90.87     62.74 o 
  -5   1  15       59.41       65.82     26.07 o 
  -4   1  15      364.10      421.24     37.23 o 
  -3   1  15      275.09      340.27     38.11 o 
  -2   1  15      425.02      397.76     21.59 o 
  -1   1  15      391.02      398.93     23.17 o 
   0   1  15      480.84      512.27     40.77 o 
   1   1  15      269.83      227.09     18.81 o 
   2   1  15      282.14      305.77     23.37 o 
   3   1  15       12.45       31.71     20.07 o 
   4   1  15      557.46      545.81     32.29 o 
   5   1  15       24.29       71.88     27.79 o 
   6   1  15      397.83      442.41     34.13 o 
   7   1  15      140.15      141.37     20.87 o 
   8   1  15      128.46      260.32     84.08 o 
   9   1  15       77.09       69.95     47.05 o 
  10   1  15      280.20      377.83     54.16 o 
  11   1  15       83.70       99.49     50.98 o 
  12   1  15      313.78      372.07     44.71 o 
 -17   2  15       80.94      104.17     34.91 o 
 -16   2  15      132.76      132.47     25.44 o 
 -15   2  15      277.71      320.67     34.20 o 
 -14   2  15      381.84      415.72     53.11 o 
 -13   2  15      228.94      304.38     41.76 o 
 -12   2  15        0.12        1.41     11.87 o 
 -11   2  15      258.00      255.68     44.45 o 
 -10   2  15       46.72       69.99     31.36 o 
  -9   2  15        0.13        4.35     52.09 o 
  -8   2  15       57.46       73.19     60.47 o 
  -7   2  15        8.74       22.07     30.57 o 
  -6   2  15       26.53       37.47     13.00 o 
  -5   2  15        2.13       26.45     65.52 o 
  -4   2  15        1.99       19.46     36.78 o 
  -3   2  15        3.85       53.13    110.37 o 
  -2   2  15       37.33       37.77     12.81 o 
  -1   2  15      226.48      269.24     29.52 o 
   0   2  15      117.18      121.77     41.54 o 
   1   2  15       76.99       96.93     32.20 o 
   2   2  15      105.08      119.00     23.27 o 
   3   2  15      426.37      422.64     15.33 o 
   4   2  15        0.56       22.15     30.30 o 
   5   2  15       29.75       38.64     13.66 o 
   6   2  15       56.03      101.89     77.21 o 
   7   2  15       22.15       25.73     47.93 o 
   8   2  15       10.68       29.05     20.38 o 
   9   2  15       83.60       85.70     71.55 o 
  10   2  15        0.77       27.67     70.76 o 
  11   2  15        0.17        2.43     37.70 o 
 -15   3  15        3.30       12.56     17.70 o 
 -14   3  15       49.15      109.19     48.09 o 
 -13   3  15      100.55      138.48     43.74 o 
 -12   3  15       27.22       22.83      1.77 o 
 -11   3  15      278.98      276.70     26.75 o 
 -10   3  15       62.19       49.14     10.36 o 
  -9   3  15       82.35      102.71     60.39 o 
  -8   3  15      130.69      201.29     35.16 o 
  -7   3  15      138.46      156.10     10.55 o 
  -6   3  15      263.63      258.15     21.65 o 
  -5   3  15      374.71      364.81     40.51 o 
  -4   3  15      408.13      443.39     44.21 o 
  -3   3  15      692.19      647.56      7.10 o 
  -2   3  15      444.28      441.84     27.00 o 
  -1   3  15      540.08      532.08     25.87 o 
   0   3  15      567.03      626.19     31.16 o 
   1   3  15      201.31      182.52     15.85 o 
   2   3  15      154.27      182.05     37.69 o 
   3   3  15      118.64      169.72     34.79 o 
   4   3  15        1.65        5.78     20.47 o 
   5   3  15       69.48       65.34      8.93 o 
   6   3  15        4.77        4.88      5.52 o 
   7   3  15      121.21      144.62     82.79 o 
   8   3  15       96.15      180.61     31.50 o 
  -9   4  15        8.20       17.00     16.51 o 
  -8   4  15       10.91       19.54     10.87 o 
  -7   4  15       28.15       53.88     64.39 o 
  -6   4  15        7.40       23.26     27.68 o 
  -5   4  15        6.88       17.43     23.34 o 
  -4   4  15       46.92       40.82     10.40 o 
  -3   4  15        4.26       19.30      9.66 o 
  -2   4  15      140.32      138.88     24.78 o 
  -1   4  15        0.07       27.79     27.00 o 
   0   4  15       41.89       70.41     48.98 o 
   1   4  15        2.04       17.38     77.85 o 
   2   4  15       78.95      106.79     69.91 o 
   3   4  15      101.93      115.94     32.36 o 
 -17   0  16      189.00      199.41      8.23 o 
 -16   0  16      123.54      170.60     38.72 o 
 -15   0  16      153.22      167.42     72.96 o 
 -14   0  16      139.83      221.30    112.61 o 
 -13   0  16      159.00      182.95     37.04 o 
 -12   0  16       18.81       43.21    119.35 o 
 -11   0  16      284.21      325.68     92.78 o 
 -10   0  16      342.04      315.39     89.60 o 
  -9   0  16      969.58      903.52     29.74 o 
  -8   0  16       30.17       25.07     76.14 o 
  -7   0  16       11.21       18.15     24.13 o 
  -6   0  16       10.28       35.36     62.11 o 
  -5   0  16       20.40       28.62    112.05 o 
  -4   0  16       11.68       52.19    100.27 o 
  -3   0  16      243.04      214.56     10.85 o 
  -2   0  16        5.83       17.58     65.66 o 
  -1   0  16      305.09      326.24    119.91 o 
   0   0  16       54.47       55.75    100.27 o 
   1   0  16     1187.05     1131.00      7.11 o 
   2   0  16      836.39      813.36     91.29 o 
   3   0  16        7.16       24.88     65.66 o 
   4   0  16       22.07       22.07     39.66 o 
   5   0  16      434.02      555.58    123.65 o 
   6   0  16      215.40      268.63     89.42 o 
   7   0  16      373.71      433.06     51.82 o 
   8   0  16      465.09      456.06     24.51 o 
 -17   1  16       27.96       46.96     24.32 o 
 -16   1  16        0.15       20.26     26.95 o 
 -15   1  16       45.53       59.78     34.59 o 
 -14   1  16        1.69       27.78     56.87 o 
 -13   1  16        7.44       18.43     10.32 o 
 -12   1  16       18.89       28.65     11.83 o 
 -11   1  16        0.00       16.61     23.12 o 
 -10   1  16       79.27       92.76     37.64 o 
  -9   1  16      116.26      126.75     34.77 o 
  -8   1  16      105.77      189.25     30.93 o 
  -7   1  16      203.94      262.89     58.38 o 
  -6   1  16       39.42       41.26      3.66 o 
  -5   1  16      230.56      334.39     60.42 o 
  -4   1  16      189.65      191.36     19.64 o 
  -3   1  16      101.01      130.12     29.89 o 
  -2   1  16        2.06       17.04     19.64 o 
  -1   1  16        1.24       29.51     40.30 o 
   0   1  16       27.67       31.62     20.58 o 
   1   1  16      101.30      115.49     79.99 o 
   2   1  16       30.62       53.15     68.00 o 
   3   1  16       16.93       29.18     36.96 o 
   4   1  16      304.03      393.00     65.92 o 
   5   1  16        6.46       11.08     23.20 o 
   6   1  16       41.17       39.52     90.80 o 
   7   1  16        0.18        0.00    103.45 o 
   8   1  16       83.78       92.60     98.58 o 
   9   1  16       10.82       13.09     81.19 o 
  10   1  16       23.99       38.54     74.26 o 
 -15   2  16      343.27      327.91     10.50 o 
 -14   2  16       99.20      173.47     61.65 o 
 -13   2  16      100.78      142.11     36.08 o 
 -12   2  16      190.33      266.06     37.87 o 
 -11   2  16       48.38       43.90     20.48 o 
 -10   2  16       41.76       35.26     25.15 o 
  -9   2  16       54.34       63.40     24.92 o 
  -8   2  16       30.99       43.58     51.41 o 
  -7   2  16      159.97      194.89     55.43 o 
  -6   2  16       82.04      135.62     62.70 o 
  -5   2  16      293.51      325.60     41.20 o 
  -4   2  16      650.97      700.34     79.87 o 
  -3   2  16      302.17      256.50     21.65 o 
  -2   2  16      938.99      859.80     20.41 o 
  -1   2  16      856.29      778.06     29.75 o 
   0   2  16      184.18      218.81     34.63 o 
   1   2  16      313.35      310.61     11.28 o 
   2   2  16       66.50       99.20     49.35 o 
   3   2  16      267.22      330.79     56.05 o 
   4   2  16       55.66      108.40     20.26 o 
   5   2  16      199.64      258.28     32.70 o 
   6   2  16       95.37      128.59     15.99 o 
   7   2  16      168.28      191.54      5.29 o 
   8   2  16       21.87       51.39     57.78 o 
   9   2  16        4.80       39.88     68.09 o 
 -12   3  16      167.17      175.08     29.90 o 
 -11   3  16      102.87      138.42     53.43 o 
 -10   3  16      113.36      131.27     30.45 o 
  -9   3  16       25.21       37.37     29.57 o 
  -8   3  16       22.44       31.89     38.99 o 
  -7   3  16        0.02       14.09     22.67 o 
  -6   3  16       59.05       84.60     28.65 o 
  -5   3  16       24.46       46.52     15.11 o 
  -4   3  16       84.57       82.32     62.48 o 
  -3   3  16       10.74       51.08     72.21 o 
  -2   3  16      149.21      128.90      4.06 o 
  -1   3  16       12.99       55.16     60.81 o 
   0   3  16        0.46        1.55     17.98 o 
   1   3  16        5.51       18.34     28.38 o 
   2   3  16       52.66       77.09     39.23 o 
   3   3  16       11.90       14.44     14.46 o 
   4   3  16        1.92       10.60     22.07 o 
   5   3  16        0.08        1.93      9.35 o 
 -15   1  17      160.64      207.25     36.47 o 
 -14   1  17      388.26      437.28     60.51 o 
 -13   1  17      280.59      292.21     32.76 o 
 -12   1  17      222.10      210.42     20.67 o 
 -11   1  17      223.26      252.44     56.34 o 
 -10   1  17      183.58      263.62     56.40 o 
  -9   1  17       93.60      109.65     44.75 o 
  -8   1  17      108.75      103.17     19.20 o 
  -7   1  17       75.74       72.29     13.56 o 
  -6   1  17       40.24       58.80     44.00 o 
  -5   1  17      145.03      173.38     32.00 o 
  -4   1  17      177.26      274.36     57.11 o 
  -3   1  17      165.66      267.30     70.14 o 
  -2   1  17      401.94      407.75     15.47 o 
  -1   1  17       86.75      175.41     40.75 o 
   0   1  17      731.21      695.85     25.29 o 
   1   1  17      216.76      226.54     47.98 o 
   2   1  17      110.98      138.53     69.75 o 
   3   1  17        8.27       13.59      7.80 o 
   4   1  17      249.18      289.63     38.16 o 
   5   1  17      311.81      295.72     51.74 o 
   6   1  17      440.98      459.06     73.89 o 
   7   1  17      151.74      211.57     40.97 o 
   8   1  17       39.13       47.89     10.66 o 
 -13   2  17        0.32       11.20     24.18 o 
 -12   2  17       44.69       44.10     51.63 o 
 -11   2  17       33.69       94.14     41.90 o 
 -10   2  17       38.43       39.59     13.39 o 
  -9   2  17        6.73       23.48     18.67 o 
  -8   2  17        2.04        8.49     39.33 o 
  -7   2  17       35.71       72.26     51.44 o 
  -6   2  17       51.81       63.25     53.51 o 
  -5   2  17       22.10       79.97     31.33 o 
  -4   2  17        4.33       14.09     15.60 o 
  -3   2  17        6.45       43.02     59.43 o 
  -2   2  17        0.20       18.37     22.54 o 
  -1   2  17       18.30       51.75     56.51 o 
   0   2  17       90.12       97.23     10.47 o 
   1   2  17        5.78       15.33     13.62 o 
   2   2  17       25.78       35.43     10.34 o 
   3   2  17       27.31       51.06     44.42 o 
   4   2  17       37.70       50.69     56.81 o 
   5   2  17       53.30       64.02     19.92 o 
   6   2  17        8.18       32.85     61.20 o 
  -8   3  17       27.47       33.03      9.01 o 
  -7   3  17        1.34        7.88      7.26 o 
  -6   3  17      125.53      136.35     44.33 o 
  -5   3  17      104.51      123.37     41.42 o 
  -4   3  17        9.80        7.62     14.61 o 
  -3   3  17       48.39       67.65     17.43 o 
  -2   3  17       57.08       70.39     34.11 o 
  -1   3  17      117.75      101.75     12.48 o 
   0   3  17      169.36      182.07     29.77 o 
   1   3  17      169.72      188.23     30.87 o 
 -13   0  18       95.23      180.14     52.57 o 
 -12   0  18       63.24       71.46      4.12 o 
 -11   0  18       48.03       43.40     31.05 o 
 -10   0  18      244.03      292.01     51.07 o 
  -9   0  18      165.77      164.06     66.03 o 
  -8   0  18       87.79      103.45     41.90 o 
  -7   0  18        4.36       10.48     46.39 o 
  -6   0  18      109.87      190.06     91.85 o 
  -5   0  18      150.64      149.28    104.38 o 
  -4   0  18      133.45      130.20     67.72 o 
  -3   0  18      191.66      300.61     85.30 o 
  -2   0  18      135.37      205.77    121.59 o 
  -1   0  18       88.28       91.10     69.40 o 
   0   0  18       32.70       52.57     57.05 o 
   1   0  18      462.73      496.10     99.71 o 
   2   0  18      106.98      107.38      7.30 o 
   3   0  18       43.28       49.76    124.21 o 
   4   0  18       50.84       78.01     88.29 o 
   5   0  18      145.08      137.12     94.84 o 
 -12   1  18        0.92       18.98     53.24 o 
 -11   1  18        0.16        1.73     42.33 o 
 -10   1  18       12.99       39.93     69.51 o 
  -9   1  18        5.72       28.95     52.17 o 
  -8   1  18        0.58        9.66      8.11 o 
  -7   1  18       15.30       25.36     10.30 o 
  -6   1  18        0.54        1.13      2.15 o 
  -5   1  18       32.05       26.40     15.62 o 
  -4   1  18       10.07       29.50     23.65 o 
  -3   1  18       60.83       63.39      9.63 o 
  -2   1  18      135.83      212.00     29.45 o 
  -1   1  18      200.91      215.10     30.15 o 
   0   1  18        2.32        6.17     36.25 o 
   1   1  18       73.32       77.55     14.00 o 
   2   1  18        0.06       12.65     79.93 o 
   3   1  18        2.44       24.10     34.74 o 
   4   1  18        9.00        6.84      6.36 o 
  -9   2  18      155.37      157.06     52.94 o 
  -8   2  18       76.30      143.73     68.74 o 
  -7   2  18      103.59      151.18     48.54 o 
  -6   2  18      137.43      148.14     22.54 o 
  -5   2  18      120.83      194.42     34.05 o 
  -4   2  18      227.11      256.98     66.89 o 
  -3   2  18      115.24      186.32     58.75 o 
  -2   2  18      188.15      280.31     65.71 o 
  -1   2  18      296.20      294.26     33.55 o 
   0   2  18       97.36      125.16     44.18 o 
   1   2  18      156.89      183.28     59.89 o 
  -6   1  19      250.71      334.43     69.25 o 
  -5   1  19      277.81      307.97     84.28 o 
  -4   1  19      125.31      134.35     45.64 o 
  -3   1  19      271.54      265.68     62.85 o 
  -2   1  19       68.27       53.90     34.92 o 
                                                 
